# Supplementary material for: Group I introns in tRNA genes of Patescibacteria
Source: mSystems. 2026 Jan 30;11(3):e01536-25. doi: 10.1128/msystems.01536-25 (PMC13011429; doi:10.1128/msystems.01536-25)
Supplement: Supplemental tables — Tables S1-S10. [file msystems.01536-25-s0002.xlsx]

## Sheet: Table 1
List of bacterial genomes registered as complete genomes in GTDB r220 used in this study
Accession	Domain	Phylum	Class	Order	Family	Genus	Species	Checkm2_completeness	Checkm2_contamination	Coding_density	Contig_count	GC_percentage	Genome_size
GB_GCA_022646745.1	Bacteria	4484-113	4484-113	4484-113	JAFGCY01	JAHEFU01	JAHEFU01 sp022646745	93.53	0.24	90.3075	1	60.9779	4112261
GB_GCA_016700175.1	Bacteria	Acidobacteriota	Blastocatellia	Pyrinomonadales	Pyrinomonadaceae	Aridibacter	Aridibacter sp016700175	93.78	0	85.8038	1	57.3189	4490879
GB_GCA_016700075.1	Bacteria	Acidobacteriota	Blastocatellia	Pyrinomonadales	Pyrinomonadaceae	OLB17	OLB17 sp016700075	96.99	0.03	92.5512	1	53.8529	3393545
GB_GCA_016700195.1	Bacteria	Acidobacteriota	Blastocatellia	RBC074	RBC074	JADJXM01	JADJXM01 sp016700195	100	0	89.4434	1	58.5903	6333691
RS_GCF_017498545.1	Bacteria	Acidobacteriota	Holophagae	Acanthopleuribacterales	Acanthopleuribacteraceae	Sulfidibacter	Sulfidibacter corallicola	94.79	1.74	83.717	1	60.157	11786365
RS_GCF_030295385.1	Bacteria	Acidobacteriota	Holophagae	Holophagales	Holophagaceae	Geothrix	Geothrix oryzae	100	0.21	91.6022	1	67.754	3265981
RS_GCF_030219325.1	Bacteria	Acidobacteriota	Holophagae	Holophagales	Holophagaceae	Geothrix	Geothrix sp013390615	96.65	0.19	91.3864	1	67.5124	3733873
RS_GCF_030758935.1	Bacteria	Acidobacteriota	Holophagae	Holophagales	Holophagaceae	Geothrix	Geothrix sp030758935	98.07	2.08	91.165	1	64.4544	4242863
RS_GCF_030845995.1	Bacteria	Acidobacteriota	Holophagae	Holophagales	Holophagaceae	Geothrix	Geothrix sp030845995	100	0.42	91.431	1	67.873	3078440
GB_GCA_030295425.1	Bacteria	Acidobacteriota	Holophagae	Holophagales	Holophagaceae	Holophaga	Holophaga sediminis	100	0.44	90.8494	1	70.1615	4524604
GB_GCA_030295405.1	Bacteria	Acidobacteriota	Holophagae	Holophagales	Holophagaceae	Holophaga	Holophaga silvestris	98.3	2.28	90.1011	1	68.5236	4994678
RS_GCF_030846775.1	Bacteria	Acidobacteriota	Holophagae	Holophagales	Holophagaceae	Holophaga	Holophaga sp030846775	98.55	2.5	91.4107	1	68.5833	5248135
RS_GCF_016592575.1	Bacteria	Acidobacteriota	Holophagae	Thermotomaculales	Thermotomaculaceae	Thermotomaculum	Thermotomaculum hydrothermale	97.52	0.02	94.2694	1	35.0616	2317141
GB_GCA_951813605.1	Bacteria	Acidobacteriota	Terriglobia	Bryobacterales	UBA6623	VXMF01	VXMF01 sp951813605	98.61	0.88	85.7391	1	62.443	6185587
RS_GCF_000022565.1	Bacteria	Acidobacteriota	Terriglobia	Terriglobales	Acidobacteriaceae	Acidobacterium	Acidobacterium capsulatum	99.99	0.49	88.5673	1	60.497	4127356
RS_GCF_014274465.1	Bacteria	Acidobacteriota	Terriglobia	Terriglobales	Acidobacteriaceae	Alloacidobacterium	Alloacidobacterium dinghuense	99.99	0.95	88.2925	1	55.7854	6271114
RS_GCF_025264665.1	Bacteria	Acidobacteriota	Terriglobia	Terriglobales	Acidobacteriaceae	Edaphobacter	Edaphobacter flagellatus	99.73	0.31	90.3046	1	57.4148	4445627
RS_GCF_025264645.1	Bacteria	Acidobacteriota	Terriglobia	Terriglobales	Acidobacteriaceae	Edaphobacter	Edaphobacter lichenicola	99.97	0.21	87.6839	1	56.4835	5662239
RS_GCF_010093025.1	Bacteria	Acidobacteriota	Terriglobia	Terriglobales	Acidobacteriaceae	Edaphobacter	Edaphobacter sp010093025	96.15	0.02	88.7393	1	57.9644	4554841
RS_GCF_014274685.1	Bacteria	Acidobacteriota	Terriglobia	Terriglobales	Acidobacteriaceae	Edaphobacter	Edaphobacter sp014274685	99.44	0.05	89.8558	1	55.0326	4254614
RS_GCF_000178955.2	Bacteria	Acidobacteriota	Terriglobia	Terriglobales	Acidobacteriaceae	Granulicella	Granulicella mallensis	99.88	0.46	87.7885	1	57.9099	6237577
RS_GCF_014083945.1	Bacteria	Acidobacteriota	Terriglobia	Terriglobales	Acidobacteriaceae	Granulicella	Granulicella sp014083945	99.77	0.49	88.2881	1	61.094	3928701
RS_GCF_009914315.1	Bacteria	Acidobacteriota	Terriglobia	Terriglobales	Acidobacteriaceae	Granulicella_C	Granulicella_C sp009914315	99.79	2.34	87.9578	1	60.6615	4673153
RS_GCF_025264625.1	Bacteria	Acidobacteriota	Terriglobia	Terriglobales	Acidobacteriaceae	Occallatibacter	Occallatibacter riparius	100	0.64	87.8875	1	60.2323	6794547
GB_GCA_022870745.1	Bacteria	Acidobacteriota	Terriglobia	Terriglobales	Acidobacteriaceae	Silvibacterium	Silvibacterium sp022870745	99.99	0.25	90.6412	1	58.3989	5359900
RS_GCF_000179915.2	Bacteria	Acidobacteriota	Terriglobia	Terriglobales	Acidobacteriaceae	Terriglobus	Terriglobus saanensis	99.99	0.25	90.4613	1	57.3355	5095226
RS_GCF_008000815.1	Bacteria	Acidobacteriota	Terriglobia	Terriglobales	Acidobacteriaceae	Terriglobus_A	Terriglobus_A albidus_A	99.74	0.07	89.0953	1	57.9003	6405582
RS_GCF_000014005.1	Bacteria	Acidobacteriota	Terriglobia	Terriglobales	Koribacteraceae	Koribacter	Koribacter versatilis_A	100	0.3	90.1539	1	58.3838	5650368
GB_GCA_951813285.1	Bacteria	Acidobacteriota	Terriglobia	Versatilivoradales	Versatilivoraceae	Versatilivorator	Versatilivorator sp951813285	100	3.04	86.1348	1	61.5103	5108082
GB_GCA_951812325.1	Bacteria	Acidobacteriota	Thermoanaerobaculia	Multivoradales	Multivoraceae	Multivorans	Multivorans sp951812325	98.61	0.3	89.4605	1	68.417	4634923
GB_GCA_016699405.1	Bacteria	Acidobacteriota	Thermoanaerobaculia	Multivoradales	UBA5704	JAAYLR01	JAAYLR01 sp016699405	98.58	0.29	91.856	1	70.2065	5224191
RS_GCF_001618865.1	Bacteria	Acidobacteriota	Vicinamibacteria	Vicinamibacterales	Vicinamibacteraceae	Luteitalea	Luteitalea pratensis	100	0.79	88.8974	1	67.2214	7480314
RS_GCF_016865485.1	Bacteria	Acidobacteriota	Vicinamibacteria	Vicinamibacterales	Vicinamibacteraceae	Luteitalea	Luteitalea sp016865485	100	1.37	91.7844	1	70.4584	6468984
RS_GCF_000023265.1	Bacteria	Actinomycetota	Acidimicrobiia	Acidimicrobiales	Acidimicrobiaceae	Acidimicrobium	Acidimicrobium ferrooxidans	99.51	0.26	90.7991	1	68.2893	2158157
GB_GCA_951813325.1	Bacteria	Actinomycetota	Acidimicrobiia	Acidimicrobiales	Bin134	Poriferisocius	Poriferisocius sp951813325	95.86	0.66	91.5189	1	65.1948	3592749
GB_GCA_951813555.1	Bacteria	Actinomycetota	Acidimicrobiia	Acidimicrobiales	Bin134	Poriferisocius	Poriferisocius sp951813555	94.71	0.91	93.5217	1	64.7812	3809525
GB_GCA_958295755.1	Bacteria	Actinomycetota	Acidimicrobiia	Acidimicrobiales	Hopanoidiivorantaceae	G958295755	G958295755 sp958295755	89.54	0.52	93.5486	1	52.0134	2292181
RS_GCF_019048865.1	Bacteria	Actinomycetota	Acidimicrobiia	Acidimicrobiales	Iamiaceae	Aquihabitans	Aquihabitans sp019048865	92.36	2.47	88.9042	1	73.2137	4938963
RS_GCF_028532485.1	Bacteria	Actinomycetota	Acidimicrobiia	Acidimicrobiales	Iamiaceae	Iamia	Iamia majanohamensis	99.44	0.67	91.1982	1	74.8721	4576919
RS_GCF_000348785.1	Bacteria	Actinomycetota	Acidimicrobiia	Acidimicrobiales	Ilumatobacteraceae	Ilumatobacter_A	Ilumatobacter_A coccineus	99.99	0.4	92.3884	1	67.2924	4830181
GB_GCA_016700055.1	Bacteria	Actinomycetota	Acidimicrobiia	Acidimicrobiales	Ilumatobacteraceae	Kalu-18	Kalu-18 sp016700055	98.11	0.09	94.3701	1	70.3	3299314
RS_GCF_020715685.1	Bacteria	Actinomycetota	Acidimicrobiia	Acidimicrobiales	Microtrichaceae	AWTP1-35	AWTP1-35 sp020715685	95.78	0.13	91.7568	1	73.2208	4661060
RS_GCF_009650215.1	Bacteria	Actinomycetota	Acidimicrobiia	Acidimicrobiales	SKKL01	Actinomarinicola	Actinomarinicola tropica	98.84	1.31	93.281	1	72.5579	3715454
GB_GCA_001023575.1	Bacteria	Actinomycetota	Acidimicrobiia	IMCC26256	IMCC26256	IMCC26256	IMCC26256 sp001023575	99.93	0.16	92.6193	1	55.4493	2461858
GB_GCA_030584185.1	Bacteria	Actinomycetota	Acidimicrobiia	UBA5794	UBA11373	G030584185	G030584185 sp030584185	96.47	0.04	92.794	1	68.5761	2211559
RS_GCF_000015025.1	Bacteria	Actinomycetota	Actinomycetes	Acidothermales	Acidothermaceae	Acidothermus	Acidothermus cellulolyticus	99.4	0.13	89.9808	1	66.9074	2443540
RS_GCF_019974135.1	Bacteria	Actinomycetota	Actinomycetes	Actinomycetales	Actinomycetaceae	Actinomyces	Actinomyces capricornis	100	0.23	86.722	1	71.267	3170963
RS_GCF_900637165.1	Bacteria	Actinomycetota	Actinomycetes	Actinomycetales	Actinomycetaceae	Actinomyces	Actinomyces howellii	99.99	0.14	87.4973	1	71.6901	3148934
RS_GCF_013177295.1	Bacteria	Actinomycetota	Actinomycetes	Actinomycetales	Actinomycetaceae	Actinomyces	Actinomyces marmotae	99.96	0.28	88.2458	1	71.6008	2419502
RS_GCF_001553935.1	Bacteria	Actinomycetota	Actinomycetes	Actinomycetales	Actinomycetaceae	Actinomyces	Actinomyces oris_A	100	0.3	87.019	1	68.4583	3042917
RS_GCF_005696555.1	Bacteria	Actinomycetota	Actinomycetes	Actinomycetales	Actinomycetaceae	Actinomyces	Actinomyces oris_E	99.98	0.84	87.6314	1	68.134	3097489
RS_GCF_004798665.1	Bacteria	Actinomycetota	Actinomycetes	Actinomycetales	Actinomycetaceae	Actinomyces	Actinomyces procaprae	100	0.38	86.0072	1	69.2532	3600355
RS_GCF_004102025.1	Bacteria	Actinomycetota	Actinomycetes	Actinomycetales	Actinomycetaceae	Actinomyces	Actinomyces qiguomingii	99.99	0.85	86.2651	1	66.8233	3988549
RS_GCF_001553565.1	Bacteria	Actinomycetota	Actinomycetes	Actinomycetales	Actinomycetaceae	Actinomyces	Actinomyces radicidentis	100	0.01	87.571	1	72.5814	3051613
RS_GCF_014595995.2	Bacteria	Actinomycetota	Actinomycetes	Actinomycetales	Actinomycetaceae	Actinomyces	Actinomyces respiraculi	100	2.19	87.6048	1	70.1184	2912106
RS_GCF_900637295.1	Bacteria	Actinomycetota	Actinomycetes	Actinomycetales	Actinomycetaceae	Actinomyces	Actinomyces slackii	100	0.03	87.8942	1	70.0277	3220508
RS_GCF_001278845.1	Bacteria	Actinomycetota	Actinomycetes	Actinomycetales	Actinomycetaceae	Actinomyces	Actinomyces sp001278845	100	0.76	84.3408	1	71.937	3836419
RS_GCF_009930875.1	Bacteria	Actinomycetota	Actinomycetes	Actinomycetales	Actinomycetaceae	Actinomyces	Actinomyces sp009930875	96.96	2.7	86.43	1	68.8914	3141809
RS_GCF_015711475.1	Bacteria	Actinomycetota	Actinomycetes	Actinomycetales	Actinomycetaceae	Actinomyces	Actinomyces trachealis	99.99	0.42	87.694	1	65.7691	2526250
RS_GCF_900637975.1	Bacteria	Actinomycetota	Actinomycetes	Actinomycetales	Actinomycetaceae	Actinomyces	Actinomyces viscosus	99.99	0.32	85.8314	1	68.9097	3491241
RS_GCF_016598775.1	Bacteria	Actinomycetota	Actinomycetes	Actinomycetales	Actinomycetaceae	Actinomyces	Actinomyces weissii	98.91	0.29	85.1154	1	70.2736	2564181
RS_GCF_004010955.1	Bacteria	Actinomycetota	Actinomycetes	Actinomycetales	Actinomycetaceae	Actinomyces	Actinomyces wuliandei	100	0.63	85.6265	1	69.3747	3107761
RS_GCF_000724605.1	Bacteria	Actinomycetota	Actinomycetes	Actinomycetales	Actinomycetaceae	Actinotignum	Actinotignum schaalii	99.95	0.11	87.9687	1	62.1918	2159306
RS_GCF_012563545.1	Bacteria	Actinomycetota	Actinomycetes	Actinomycetales	Actinomycetaceae	Arcanobacterium	Arcanobacterium buesumense	100	0.02	90.0794	1	48.9544	1941174
RS_GCF_029625435.1	Bacteria	Actinomycetota	Actinomycetes	Actinomycetales	Actinomycetaceae	Arcanobacterium	Arcanobacterium canis	99.97	0.05	90.2485	1	54.541	1873758
RS_GCF_000092365.1	Bacteria	Actinomycetota	Actinomycetes	Actinomycetales	Actinomycetaceae	Arcanobacterium	Arcanobacterium haemolyticum	100	0.1	88.968	1	53.1332	1986154
RS_GCF_016904675.1	Bacteria	Actinomycetota	Actinomycetes	Actinomycetales	Actinomycetaceae	Arcanobacterium	Arcanobacterium phocisimile	100	0.02	88.6932	1	51.0706	1988065
RS_GCF_023973165.1	Bacteria	Actinomycetota	Actinomycetes	Actinomycetales	Actinomycetaceae	Arcanobacterium	Arcanobacterium pinnipediorum	99.99	0.17	88.737	1	50.7239	1952277
RS_GCF_029632765.1	Bacteria	Actinomycetota	Actinomycetes	Actinomycetales	Actinomycetaceae	Arcanobacterium	Arcanobacterium wilhelmae	99.85	0.23	89.0214	1	60.7224	2015622
RS_GCF_003073475.1	Bacteria	Actinomycetota	Actinomycetes	Actinomycetales	Actinomycetaceae	Asp313	Asp313 sp003073475	99.98	3.75	84.8289	1	60.6397	2768961
RS_GCF_001856685.1	Bacteria	Actinomycetota	Actinomycetes	Actinomycetales	Actinomycetaceae	Boudabousia	Boudabousia tangfeifanii	99.99	0.29	90.5029	1	51.9388	2207832
GB_GCA_015679245.1	Bacteria	Actinomycetota	Actinomycetes	Actinomycetales	Actinomycetaceae	Changpingibacter	Changpingibacter sp015679245	99.54	0.09	85.667	1	54.8715	1924583
RS_GCF_014041995.1	Bacteria	Actinomycetota	Actinomycetes	Actinomycetales	Actinomycetaceae	Changpingibacter	Changpingibacter yushuensis	100	0.31	88.5641	1	57.7807	2661583
RS_GCF_003971195.1	Bacteria	Actinomycetota	Actinomycetes	Actinomycetales	Actinomycetaceae	Flaviflexus	Flaviflexus ciconiae	96.1	0.95	86.1862	1	59.4674	2830639
RS_GCF_014069875.1	Bacteria	Actinomycetota	Actinomycetes	Actinomycetales	Actinomycetaceae	Flaviflexus	Flaviflexus equikiangi	99.86	0.35	90.9244	1	62.9298	2343974
RS_GCF_003952265.1	Bacteria	Actinomycetota	Actinomycetes	Actinomycetales	Actinomycetaceae	Flaviflexus	Flaviflexus salsibiostraticola	100	1.5	90.2165	1	65.5765	2608471
RS_GCF_006352065.1	Bacteria	Actinomycetota	Actinomycetes	Actinomycetales	Actinomycetaceae	Georgenia	Georgenia yuyongxinii	98.01	0.5	88.6002	1	72.0224	4171640
RS_GCF_003710105.1	Bacteria	Actinomycetota	Actinomycetes	Actinomycetales	Actinomycetaceae	Georgenia_A	Georgenia_A faecalis	99.98	0.01	90.8193	1	73.8591	3432109
RS_GCF_002871945.2	Bacteria	Actinomycetota	Actinomycetes	Actinomycetales	Actinomycetaceae	Gleimia	Gleimia hominis	99.93	0.43	89.0817	1	57.042	2164054
RS_GCF_949769255.1	Bacteria	Actinomycetota	Actinomycetes	Actinomycetales	Actinomycetaceae	Mobiluncus	Mobiluncus sp949769255	99.98	0.5	89.7427	1	57.0161	2216029
RS_GCF_015240065.1	Bacteria	Actinomycetota	Actinomycetes	Actinomycetales	Actinomycetaceae	Nanchangia	Nanchangia anserum	94.35	0.14	90.0703	1	66.0195	1907497
RS_GCF_006349365.1	Bacteria	Actinomycetota	Actinomycetes	Actinomycetales	Actinomycetaceae	Oceanitalea	Oceanitalea wutianyii	99.98	0.13	91.6286	1	73.2686	3454625
RS_GCF_031191545.1	Bacteria	Actinomycetota	Actinomycetes	Actinomycetales	Actinomycetaceae	Pauljensenia	Pauljensenia odontolytica	99.99	0.1	88.2228	1	64.8613	2455831
RS_GCF_009730335.1	Bacteria	Actinomycetota	Actinomycetes	Actinomycetales	Actinomycetaceae	Pauljensenia	Pauljensenia odontolytica_A	100	0.09	88.4515	1	65.2591	2432635
RS_GCF_005696695.1	Bacteria	Actinomycetota	Actinomycetes	Actinomycetales	Actinomycetaceae	Pauljensenia	Pauljensenia odontolytica_C	100	0.13	88.9846	1	65.9019	2360133
RS_GCF_024584435.1	Bacteria	Actinomycetota	Actinomycetes	Actinomycetales	Actinomycetaceae	Pauljensenia	Pauljensenia sp000185285	99.97	0.13	88.7504	1	66.3673	2389595
RS_GCF_030644365.1	Bacteria	Actinomycetota	Actinomycetes	Actinomycetales	Actinomycetaceae	Pauljensenia	Pauljensenia sp000466265	99.99	0.06	87.0527	1	66.4025	2533704
RS_GCF_011038885.2	Bacteria	Actinomycetota	Actinomycetes	Actinomycetales	Actinomycetaceae	Pauljensenia	Pauljensenia sp011038875	99.99	0.19	88.9875	1	57.8692	2345961
RS_GCF_018986735.1	Bacteria	Actinomycetota	Actinomycetes	Actinomycetales	Actinomycetaceae	Pauljensenia	Pauljensenia sp018986735	99.94	0.4	89.77	1	67.4425	2563835
RS_GCF_014069575.1	Bacteria	Actinomycetota	Actinomycetes	Actinomycetales	Actinomycetaceae	Scrofimicrobium	Scrofimicrobium sp014069575	98.16	0.97	91.0581	1	58.943	2382167
RS_GCF_900637955.1	Bacteria	Actinomycetota	Actinomycetes	Actinomycetales	Actinomycetaceae	Trueperella	Trueperella bialowiezensis	99.98	0.53	91.236	1	59.6188	2043249
RS_GCF_014926385.1	Bacteria	Actinomycetota	Actinomycetes	Actinomycetales	Actinomycetaceae	Trueperella	Trueperella pecoris	100	0	88.9578	1	61.3805	2282684
RS_GCF_029011175.1	Bacteria	Actinomycetota	Actinomycetes	Actinomycetales	Actinomycetaceae	Winkia	Winkia anitrata	100	0.25	91.13	1	56.6483	2217156
RS_GCF_011751945.2	Bacteria	Actinomycetota	Actinomycetes	Actinomycetales	Actinomycetaceae	ZJ293	ZJ293 sp011751725	99.4	0.14	81.517	1	35.3673	1540829
RS_GCF_000023105.1	Bacteria	Actinomycetota	Actinomycetes	Actinomycetales	Beutenbergiaceae	Beutenbergia	Beutenbergia cavernae	99.99	0.64	92.6759	1	73.1166	4669183
RS_GCF_009660225.1	Bacteria	Actinomycetota	Actinomycetes	Actinomycetales	Beutenbergiaceae	HY158	HY158 sp009660225	99.33	0.93	90.283	1	71.2464	3652490
RS_GCF_009708215.1	Bacteria	Actinomycetota	Actinomycetes	Actinomycetales	Beutenbergiaceae	Occultella	Occultella kanbiaonis	100	0.05	91.673	1	71.0428	5648255
RS_GCF_014960965.1	Bacteria	Actinomycetota	Actinomycetes	Actinomycetales	Beutenbergiaceae	Ruania	Ruania alkalisoli	100	0.2	92.3002	1	68.2054	4448695
RS_GCF_021049285.1	Bacteria	Actinomycetota	Actinomycetes	Actinomycetales	Beutenbergiaceae	Ruania	Ruania halotolerans	100	0.01	92.1079	1	67.6346	4270413
RS_GCF_021049265.1	Bacteria	Actinomycetota	Actinomycetes	Actinomycetales	Beutenbergiaceae	Ruania	Ruania suaedae	99.98	0.01	93.1633	1	71.1089	3557440
RS_GCF_001263395.1	Bacteria	Actinomycetota	Actinomycetes	Actinomycetales	Bifidobacteriaceae	Bifidobacterium	Bifidobacterium actinocoloniiforme	99.87	0.03	86.9214	1	62.7078	1830060
RS_GCF_000010425.1	Bacteria	Actinomycetota	Actinomycetes	Actinomycetales	Bifidobacteriaceae	Bifidobacterium	Bifidobacterium adolescentis	99.98	0.23	86.6324	1	59.1843	2089645
RS_GCF_001025155.1	Bacteria	Actinomycetota	Actinomycetes	Actinomycetales	Bifidobacteriaceae	Bifidobacterium	Bifidobacterium angulatum	99.95	0.37	86.6352	1	59.4306	2021974
RS_GCF_000260715.1	Bacteria	Actinomycetota	Actinomycetes	Actinomycetales	Bifidobacteriaceae	Bifidobacterium	Bifidobacterium animalis	99.96	0.5	86.7557	1	60.4744	1932693
RS_GCF_002715865.1	Bacteria	Actinomycetota	Actinomycetes	Actinomycetales	Bifidobacteriaceae	Bifidobacterium	Bifidobacterium asteroides	99.99	0.12	87.5252	1	60.0056	2190368
RS_GCF_019469425.1	Bacteria	Actinomycetota	Actinomycetes	Actinomycetales	Bifidobacteriaceae	Bifidobacterium	Bifidobacterium asteroides_I	99.98	0.21	87.9352	1	60.1837	2233706
RS_GCF_030758775.1	Bacteria	Actinomycetota	Actinomycetes	Actinomycetales	Bifidobacteriaceae	Bifidobacterium	Bifidobacterium asteroides_J	99.96	0.19	88.0491	1	60.8276	2083947
RS_GCF_001025135.1	Bacteria	Actinomycetota	Actinomycetes	Actinomycetales	Bifidobacteriaceae	Bifidobacterium	Bifidobacterium bifidum	99.92	0.18	85.7527	1	62.6649	2211039
RS_GCF_001025175.1	Bacteria	Actinomycetota	Actinomycetes	Actinomycetales	Bifidobacteriaceae	Bifidobacterium	Bifidobacterium breve	99.94	0.1	87.1066	1	58.8903	2269415
RS_GCF_001025195.1	Bacteria	Actinomycetota	Actinomycetes	Actinomycetales	Bifidobacteriaceae	Bifidobacterium	Bifidobacterium catenulatum	99.94	0.26	86.7939	1	56.2006	2079525
RS_GCF_001042595.1	Bacteria	Actinomycetota	Actinomycetes	Actinomycetales	Bifidobacteriaceae	Bifidobacterium	Bifidobacterium dentium	99.98	0.63	87.955	1	58.5379	2635669
RS_GCF_014898155.1	Bacteria	Actinomycetota	Actinomycetes	Actinomycetales	Bifidobacteriaceae	Bifidobacterium	Bifidobacterium eulemuris	99.98	0.52	87.328	1	62.2213	2920839
RS_GCF_000706765.1	Bacteria	Actinomycetota	Actinomycetes	Actinomycetales	Bifidobacteriaceae	Bifidobacterium	Bifidobacterium indicum	99.82	0.1	88.3347	1	60.4934	1734546
RS_GCF_000269965.1	Bacteria	Actinomycetota	Actinomycetes	Actinomycetales	Bifidobacteriaceae	Bifidobacterium	Bifidobacterium infantis	99.98	1.12	86.5097	1	59.8641	2828958
RS_GCF_001042615.1	Bacteria	Actinomycetota	Actinomycetes	Actinomycetales	Bifidobacteriaceae	Bifidobacterium	Bifidobacterium kashiwanohense	99.99	0.18	86.6855	1	56.2823	2337234
RS_GCF_000800455.1	Bacteria	Actinomycetota	Actinomycetes	Actinomycetales	Bifidobacteriaceae	Bifidobacterium	Bifidobacterium kashiwanohense_A	99.97	0.62	86.7397	1	56.1249	2370978
RS_GCF_014898175.1	Bacteria	Actinomycetota	Actinomycetes	Actinomycetales	Bifidobacteriaceae	Bifidobacterium	Bifidobacterium lemurum	99.95	2.88	87.2384	1	62.6754	2965103
RS_GCF_000196555.1	Bacteria	Actinomycetota	Actinomycetes	Actinomycetales	Bifidobacteriaceae	Bifidobacterium	Bifidobacterium longum	99.97	0.34	87.1808	1	60.3297	2385164
RS_GCF_001025215.1	Bacteria	Actinomycetota	Actinomycetes	Actinomycetales	Bifidobacteriaceae	Bifidobacterium	Bifidobacterium pseudocatenulatum	100	0.99	86.7394	1	56.3767	2313752
RS_GCF_001042635.1	Bacteria	Actinomycetota	Actinomycetes	Actinomycetales	Bifidobacteriaceae	Bifidobacterium	Bifidobacterium scardovii	99.99	0.35	85.3629	1	64.6309	3158347
RS_GCF_029392015.1	Bacteria	Actinomycetota	Actinomycetes	Actinomycetales	Bifidobacteriaceae	Bifidobacterium	Bifidobacterium sp029392015	99.22	0.14	85.181	1	55.8171	2590841
RS_GCF_029392075.1	Bacteria	Actinomycetota	Actinomycetes	Actinomycetales	Bifidobacteriaceae	Bifidobacterium	Bifidobacterium sp029392075	96	0.03	84.3229	1	57.3721	2415815
RS_GCF_029392315.1	Bacteria	Actinomycetota	Actinomycetes	Actinomycetales	Bifidobacteriaceae	Bifidobacterium	Bifidobacterium sp029392315	97.57	0.13	85.9241	1	55.9234	2639791
RS_GCF_029392815.1	Bacteria	Actinomycetota	Actinomycetes	Actinomycetales	Bifidobacteriaceae	Bifidobacterium	Bifidobacterium sp029392815	94.27	0.38	85.7031	1	55.9663	2093512
RS_GCF_029395355.1	Bacteria	Actinomycetota	Actinomycetes	Actinomycetales	Bifidobacteriaceae	Bifidobacterium	Bifidobacterium sp029395355	99.33	0.05	85.6592	1	57.9667	2250646
RS_GCF_029395435.1	Bacteria	Actinomycetota	Actinomycetes	Actinomycetales	Bifidobacteriaceae	Bifidobacterium	Bifidobacterium sp029395435	98.65	0.04	82.8263	1	60.6099	2254804
RS_GCF_029395475.1	Bacteria	Actinomycetota	Actinomycetes	Actinomycetales	Bifidobacteriaceae	Bifidobacterium	Bifidobacterium sp029395475	95.33	0.05	86.2425	1	58.2823	2255024
RS_GCF_029395495.1	Bacteria	Actinomycetota	Actinomycetes	Actinomycetales	Bifidobacteriaceae	Bifidobacterium	Bifidobacterium sp029395495	96.7	0.12	85.8351	1	55.5636	2495776
RS_GCF_029395535.1	Bacteria	Actinomycetota	Actinomycetes	Actinomycetales	Bifidobacteriaceae	Bifidobacterium	Bifidobacterium sp029395535	98.88	0.02	85.8399	1	55.1451	2387641
RS_GCF_001042655.1	Bacteria	Actinomycetota	Actinomycetes	Actinomycetales	Bifidobacteriaceae	Bifidobacterium	Bifidobacterium vaginale	100	0.57	86.9907	1	41.3634	1667406
RS_GCF_001042675.1	Bacteria	Actinomycetota	Actinomycetes	Actinomycetales	Bifidobacteriaceae	Scardovia	Scardovia denticolens	99.93	0.2	87.2463	1	58.313	1890857
RS_GCF_001042695.1	Bacteria	Actinomycetota	Actinomycetes	Actinomycetales	Bifidobacteriaceae	Scardovia	Scardovia inopinata	96.92	0.41	88.4622	1	48.6334	1797862
RS_GCF_011617245.1	Bacteria	Actinomycetota	Actinomycetes	Actinomycetales	Brevibacteriaceae	Brevibacterium	Brevibacterium atlanticum	99.95	0.09	89.2536	1	65.4173	4156794
RS_GCF_011617705.1	Bacteria	Actinomycetota	Actinomycetes	Actinomycetales	Brevibacteriaceae	Brevibacterium	Brevibacterium limosum	100	0.58	89.2561	1	64.8474	4253182
RS_GCF_011617465.1	Bacteria	Actinomycetota	Actinomycetes	Actinomycetales	Brevibacteriaceae	Brevibacterium	Brevibacterium pigmentatum	100	0.44	89.4669	1	64.6517	3913130
RS_GCF_005280295.1	Bacteria	Actinomycetota	Actinomycetes	Actinomycetales	Brevibacteriaceae	Brevibacterium	Brevibacterium sp005280295	99.99	0.31	89.2798	1	70.5071	3239740
RS_GCF_012844365.1	Bacteria	Actinomycetota	Actinomycetes	Actinomycetales	Brevibacteriaceae	Brevibacterium	Brevibacterium sp012844365	99.99	0.6	89.7049	1	64.9233	4167127
RS_GCF_018137945.1	Bacteria	Actinomycetota	Actinomycetes	Actinomycetales	Brevibacteriaceae	Brevibacterium	Brevibacterium sp018137945	99.89	0.42	89.3476	1	68.4004	3861567
RS_GCF_026013965.1	Bacteria	Actinomycetota	Actinomycetes	Actinomycetales	Brevibacteriaceae	Brevibacterium	Brevibacterium sp026013965	99.74	0.69	89.2496	1	64.642	3741678
RS_GCF_021117425.1	Bacteria	Actinomycetota	Actinomycetes	Actinomycetales	Brevibacteriaceae	Brevibacterium	Brevibacterium zhoupengii	100	0.05	90.563	1	62.6051	4408116
GB_GCA_025787225.1	Bacteria	Actinomycetota	Actinomycetes	Actinomycetales	Brevibacteriaceae	ZFBP1038	ZFBP1038 sp025787225	98.2	0.16	90.4713	1	63.65	4048523
RS_GCF_014042015.1	Bacteria	Actinomycetota	Actinomycetes	Actinomycetales	Cellulomonadaceae	Actinotalea	Actinotalea sp014042015	100	0.02	91.5302	1	74.488	3546809
RS_GCF_018623035.1	Bacteria	Actinomycetota	Actinomycetes	Actinomycetales	Cellulomonadaceae	Cellulomonas	Cellulomonas dongxiuzhuiae	99.99	0.04	90.6205	1	74.1909	3980357
RS_GCF_018388465.1	Bacteria	Actinomycetota	Actinomycetes	Actinomycetales	Cellulomonadaceae	Cellulomonas	Cellulomonas fengjieae	100	0.11	92.0416	1	72.8063	3989908
RS_GCF_000212695.1	Bacteria	Actinomycetota	Actinomycetes	Actinomycetales	Cellulomonadaceae	Cellulomonas	Cellulomonas fimi	100	0.08	90.6392	1	74.7243	4266344
RS_GCF_028583725.1	Bacteria	Actinomycetota	Actinomycetes	Actinomycetales	Cellulomonadaceae	Cellulomonas	Cellulomonas fimi_B	100	1.29	90.9107	1	74.4106	4486221
RS_GCF_000092865.1	Bacteria	Actinomycetota	Actinomycetes	Actinomycetales	Cellulomonadaceae	Cellulomonas	Cellulomonas flavigena	100	0.55	90.6005	1	74.2936	4123179
RS_GCF_000218545.1	Bacteria	Actinomycetota	Actinomycetes	Actinomycetales	Cellulomonadaceae	Cellulomonas	Cellulomonas gilvus	100	0.04	91.6342	1	73.8129	3526441
RS_GCF_021590045.1	Bacteria	Actinomycetota	Actinomycetes	Actinomycetales	Cellulomonadaceae	Cellulomonas	Cellulomonas palmilytica	99.99	0.19	90.8661	1	73.974	3834012
RS_GCF_004798685.1	Bacteria	Actinomycetota	Actinomycetes	Actinomycetales	Cellulomonadaceae	Cellulomonas	Cellulomonas shaoxiangyii	100	0.5	90.4438	1	75.3032	3909366
RS_GCF_008033115.1	Bacteria	Actinomycetota	Actinomycetes	Actinomycetales	Cellulomonadaceae	Cellulomonas	Cellulomonas sp008033115	99.55	0.29	89.2903	1	75.3483	4475991
RS_GCF_009720485.1	Bacteria	Actinomycetota	Actinomycetes	Actinomycetales	Cellulomonadaceae	Cellulomonas	Cellulomonas sp009720485	96.66	0.67	88.6283	1	75.5981	4043325
RS_GCF_030053835.1	Bacteria	Actinomycetota	Actinomycetes	Actinomycetales	Cellulomonadaceae	Cellulomonas	Cellulomonas sp014763765	95.86	0.23	89.9175	1	75.3777	4124887
RS_GCF_026184235.1	Bacteria	Actinomycetota	Actinomycetes	Actinomycetales	Cellulomonadaceae	Cellulomonas	Cellulomonas sp026184235	100	2.65	90.7898	1	74.2284	4504702
RS_GCF_012931845.1	Bacteria	Actinomycetota	Actinomycetes	Actinomycetales	Cellulomonadaceae	Cellulomonas	Cellulomonas taurus	99.99	0.01	91.834	1	71.9921	3437431
RS_GCF_018388445.1	Bacteria	Actinomycetota	Actinomycetes	Actinomycetales	Cellulomonadaceae	Cellulomonas	Cellulomonas wangleii	100	0.52	90.5893	1	74.5578	4076825
RS_GCF_024508275.1	Bacteria	Actinomycetota	Actinomycetes	Actinomycetales	Cellulomonadaceae	Cellulomonas	Cellulomonas wangsupingiae	99.99	1.52	90.9833	1	74.4627	4118098
RS_GCF_024508315.1	Bacteria	Actinomycetota	Actinomycetes	Actinomycetales	Cellulomonadaceae	Cellulomonas	Cellulomonas xiejunii	100	0.05	90.4949	1	73.6004	4190910
RS_GCF_024508335.1	Bacteria	Actinomycetota	Actinomycetes	Actinomycetales	Cellulomonadaceae	Cellulomonas_A	Cellulomonas_A chengniuliangii	99.99	0.08	90.755	1	72.8982	3571554
RS_GCF_024757985.1	Bacteria	Actinomycetota	Actinomycetes	Actinomycetales	Cellulomonadaceae	Cellulomonas_A	Cellulomonas_A sp024757985	99.99	0.05	88.9529	1	74.6817	4776279
RS_GCF_011300875.1	Bacteria	Actinomycetota	Actinomycetes	Actinomycetales	Cellulomonadaceae	Flavimobilis	Flavimobilis sp011300875	99.99	0.01	90.4271	1	72.3078	3351553
RS_GCF_001636295.1	Bacteria	Actinomycetota	Actinomycetes	Actinomycetales	Cellulomonadaceae	Isoptericola	Isoptericola dokdonensis	99.99	0.1	91.4296	1	73.8114	3826972
RS_GCF_029643425.1	Bacteria	Actinomycetota	Actinomycetes	Actinomycetales	Cellulomonadaceae	Isoptericola	Isoptericola sp029643425	100	0	91.7788	1	73.2583	3576703
RS_GCF_000215105.1	Bacteria	Actinomycetota	Actinomycetes	Actinomycetales	Cellulomonadaceae	Isoptericola	Isoptericola variabilis_A	100	0.48	91.195	1	73.8877	3307740
RS_GCF_000024065.1	Bacteria	Actinomycetota	Actinomycetes	Actinomycetales	Cellulomonadaceae	Jonesia	Jonesia denitrificans	100	0.03	90.8797	1	58.4167	2749646
RS_GCF_009429125.1	Bacteria	Actinomycetota	Actinomycetes	Actinomycetales	Cellulomonadaceae	Luteimicrobium	Luteimicrobium xylanilyticum	99.87	0.08	91.7429	1	72.7978	4208275
RS_GCF_017569225.1	Bacteria	Actinomycetota	Actinomycetes	Actinomycetales	Cellulomonadaceae	Pengzhenrongella	Pengzhenrongella sicca	99.99	0.28	89.4584	1	72.4214	4395128
RS_GCF_000024925.1	Bacteria	Actinomycetota	Actinomycetes	Actinomycetales	Cellulomonadaceae	Sanguibacter	Sanguibacter keddieii	100	0.01	90.2835	1	71.8865	4253413
RS_GCF_004135385.1	Bacteria	Actinomycetota	Actinomycetes	Actinomycetales	Cellulomonadaceae	Xylanimonas	Xylanimonas protaetiae	99.88	0.88	90.3596	1	73.4147	3859980
RS_GCF_030296675.1	Bacteria	Actinomycetota	Actinomycetes	Actinomycetales	Demequinaceae	Demequina	Demequina sediminis	92.99	1.22	89.0354	1	70.3399	2705399
RS_GCF_020447105.2	Bacteria	Actinomycetota	Actinomycetes	Actinomycetales	Demequinaceae	Demequina	Demequina sp020447105	99.99	0.15	92.24	1	65.798	2920349
RS_GCF_000023405.1	Bacteria	Actinomycetota	Actinomycetes	Actinomycetales	Dermabacteraceae	Brachybacterium	Brachybacterium faecium	100	0.33	89.8803	1	72.0458	3614992
RS_GCF_002407065.1	Bacteria	Actinomycetota	Actinomycetes	Actinomycetales	Dermabacteraceae	Brachybacterium	Brachybacterium ginsengisoli	100	0.1	90.7548	1	71.5675	3953253
RS_GCF_003355475.1	Bacteria	Actinomycetota	Actinomycetes	Actinomycetales	Dermabacteraceae	Brachybacterium	Brachybacterium saurashtrense	100	0.07	90.2406	1	72.7517	3720646
RS_GCF_001969445.1	Bacteria	Actinomycetota	Actinomycetes	Actinomycetales	Dermabacteraceae	Brachybacterium	Brachybacterium sp001969445	100	0.4	89.3456	1	70.9272	4385603
RS_GCF_005490785.1	Bacteria	Actinomycetota	Actinomycetes	Actinomycetales	Dermabacteraceae	Brachybacterium	Brachybacterium sp005490785	100	0	91.0147	1	73.037	3410111
RS_GCF_014400405.1	Bacteria	Actinomycetota	Actinomycetes	Actinomycetales	Dermabacteraceae	Brachybacterium	Brachybacterium sp014400405	85.7	0.37	85.7862	1	70.0243	3511914
RS_GCF_002407185.1	Bacteria	Actinomycetota	Actinomycetes	Actinomycetales	Dermabacteraceae	Brachybacterium	Brachybacterium vulturis	100	0.29	90.2634	1	70.8363	3796663
RS_GCF_001678905.1	Bacteria	Actinomycetota	Actinomycetes	Actinomycetales	Dermabacteraceae	Dermabacter	Dermabacter vaginalis	99.99	0.53	90.8541	1	62.588	2392314
RS_GCF_900070355.1	Bacteria	Actinomycetota	Actinomycetes	Actinomycetales	Dermabacteraceae	Devriesea	Devriesea agamarum	99.99	0.03	87.7512	1	60.1359	2958880
RS_GCF_001189535.1	Bacteria	Actinomycetota	Actinomycetes	Actinomycetales	Dermatophilaceae	Arsenicicoccus	Arsenicicoccus sp001189535	100	0.03	90.8555	1	72.7285	3525271
GB_GCA_016699675.1	Bacteria	Actinomycetota	Actinomycetes	Actinomycetales	Dermatophilaceae	Austwickia	Austwickia sp016699675	98.13	0.2	88.7706	1	71.8387	4314146
RS_GCF_900187045.1	Bacteria	Actinomycetota	Actinomycetes	Actinomycetales	Dermatophilaceae	Dermatophilus	Dermatophilus congolensis	100	0.1	89.4522	1	59.4178	2627820
RS_GCF_012277275.1	Bacteria	Actinomycetota	Actinomycetes	Actinomycetales	Dermatophilaceae	Gephyromycinifex	Gephyromycinifex aptenodytis	100	0.47	88.808	1	67.0304	3449783
RS_GCF_000184685.1	Bacteria	Actinomycetota	Actinomycetes	Actinomycetales	Dermatophilaceae	Intrasporangium	Intrasporangium calvum	100	0.01	90.4772	1	70.7037	4024382
RS_GCF_029395675.1	Bacteria	Actinomycetota	Actinomycetes	Actinomycetales	Dermatophilaceae	Janibacter	Janibacter cremeus_A	100	0.68	92.4904	1	70.9478	3495359
RS_GCF_004295485.1	Bacteria	Actinomycetota	Actinomycetes	Actinomycetales	Dermatophilaceae	Janibacter	Janibacter limosus_A	99.99	0.09	92.2542	1	70.449	3545254
RS_GCF_024362365.1	Bacteria	Actinomycetota	Actinomycetes	Actinomycetales	Dermatophilaceae	Janibacter	Janibacter sp024362365	100	0.17	92.7924	1	71.9095	3229343
RS_GCF_029510815.1	Bacteria	Actinomycetota	Actinomycetes	Actinomycetales	Dermatophilaceae	Janibacter	Janibacter sp029510815	99.98	0.28	92.2767	1	71.0056	3351260
RS_GCF_000023925.1	Bacteria	Actinomycetota	Actinomycetes	Actinomycetales	Dermatophilaceae	Kytococcus	Kytococcus sedentarius	99.97	0.3	90.5687	1	71.6275	2785024
RS_GCF_001190945.1	Bacteria	Actinomycetota	Actinomycetes	Actinomycetales	Dermatophilaceae	Luteipulveratus	Luteipulveratus mongoliensis	99.83	0.02	92.1005	1	68.2387	5420910
RS_GCF_007197575.1	Bacteria	Actinomycetota	Actinomycetes	Actinomycetales	Dermatophilaceae	Ornithinicoccus	Ornithinicoccus ciconiae	99.99	0.55	90.5099	1	69.2055	4092907
RS_GCF_023923205.1	Bacteria	Actinomycetota	Actinomycetes	Actinomycetales	Dermatophilaceae	Ornithinicoccus	Ornithinicoccus cryptoxanthini	99.7	0.43	91.1033	1	69.2269	3771308
RS_GCF_023923225.1	Bacteria	Actinomycetota	Actinomycetes	Actinomycetales	Dermatophilaceae	Ornithinicoccus	Ornithinicoccus sp023923225	99.94	0.57	91.2799	1	68.7036	4620106
RS_GCF_003351765.1	Bacteria	Actinomycetota	Actinomycetes	Actinomycetales	Dermatophilaceae	Ornithinimicrobium	Ornithinimicrobium avium	100	0.17	90.8263	1	72.4477	3918911
RS_GCF_009707485.1	Bacteria	Actinomycetota	Actinomycetes	Actinomycetales	Dermatophilaceae	Pedococcus	Pedococcus sp009707485	96.09	0.57	90.2355	1	70.5584	3482451
RS_GCF_011383005.1	Bacteria	Actinomycetota	Actinomycetes	Actinomycetales	Dermatophilaceae	Phycicoccus	Phycicoccus sp011383005	92.72	0.22	88.5597	1	73.614	4071256
RS_GCF_013201035.1	Bacteria	Actinomycetota	Actinomycetes	Actinomycetales	Dermatophilaceae	Phycicoccus	Phycicoccus sp013201035	100	0.03	91.1696	1	73.9823	4077299
RS_GCF_006337125.1	Bacteria	Actinomycetota	Actinomycetes	Actinomycetales	Dermatophilaceae	Serinicoccus	Serinicoccus chungangensis	99.99	0.3	91.6698	1	73.1366	3463442
RS_GCF_004526345.1	Bacteria	Actinomycetota	Actinomycetes	Actinomycetales	Dermatophilaceae	Serinicoccus	Serinicoccus flavus	99.73	0.39	89.2589	1	72.4826	3712913
RS_GCF_001685415.1	Bacteria	Actinomycetota	Actinomycetes	Actinomycetales	Dermatophilaceae	Serinicoccus	Serinicoccus hydrothermalis	100	0.11	92.1597	1	72.4258	3597394
RS_GCF_008386315.1	Bacteria	Actinomycetota	Actinomycetes	Actinomycetales	Dermatophilaceae	Serinicoccus	Serinicoccus marinus	99.7	1.65	89.4106	1	72.1618	3420275
RS_GCF_008843165.1	Bacteria	Actinomycetota	Actinomycetes	Actinomycetales	Dermatophilaceae	Serinicoccus	Serinicoccus pratensis	100	0.62	90.3934	1	70.792	3539411
RS_GCF_008001015.1	Bacteria	Actinomycetota	Actinomycetes	Actinomycetales	Dermatophilaceae	Serinicoccus	Serinicoccus profundi	100	0.08	90.9374	1	71.9156	3475711
RS_GCF_004322775.1	Bacteria	Actinomycetota	Actinomycetes	Actinomycetales	Dermatophilaceae	Serinicoccus	Serinicoccus sp004322775	99.98	0.95	90.9614	1	71.429	4169359
RS_GCF_005484985.1	Bacteria	Actinomycetota	Actinomycetes	Actinomycetales	Microbacteriaceae	Agrococcus	Agrococcus sp005484985	99.91	0.03	91.7124	1	72.9888	3084767
RS_GCF_018308945.1	Bacteria	Actinomycetota	Actinomycetes	Actinomycetales	Microbacteriaceae	Agrococcus	Agrococcus sp018308945	100	0.04	91.9648	1	72.27	2737735
RS_GCF_018024495.1	Bacteria	Actinomycetota	Actinomycetes	Actinomycetales	Microbacteriaceae	Agromyces	Agromyces archimandritae	99.8	0.07	89.9912	1	71.2566	3453307
RS_GCF_001660485.1	Bacteria	Actinomycetota	Actinomycetes	Actinomycetales	Microbacteriaceae	Agromyces	Agromyces aureus	100	0.14	91.1005	1	70.3925	4373124
RS_GCF_003070885.1	Bacteria	Actinomycetota	Actinomycetes	Actinomycetales	Microbacteriaceae	Agromyces	Agromyces badenianii	100	0.02	91.2612	1	69.7876	3052052
RS_GCF_006337065.1	Bacteria	Actinomycetota	Actinomycetes	Actinomycetales	Microbacteriaceae	Agromyces	Agromyces laixinhei	99.99	0	91.4472	1	69.0104	3437203
RS_GCF_022811705.1	Bacteria	Actinomycetota	Actinomycetes	Actinomycetales	Microbacteriaceae	Agromyces	Agromyces larvae	100	0.01	91.2957	1	71.1523	4005264
RS_GCF_030296695.1	Bacteria	Actinomycetota	Actinomycetes	Actinomycetales	Microbacteriaceae	Agromyces	Agromyces mangrovi	95.35	4.41	90.7744	1	71.8735	3613806
RS_GCF_021442325.1	Bacteria	Actinomycetota	Actinomycetes	Actinomycetales	Microbacteriaceae	Agromyces	Agromyces marinus	99.99	0	91.7311	1	71.474	3202016
RS_GCF_004135405.1	Bacteria	Actinomycetota	Actinomycetes	Actinomycetales	Microbacteriaceae	Agromyces	Agromyces protaetiae	100	0	91.0237	1	70.4731	3683091
RS_GCF_030866785.1	Bacteria	Actinomycetota	Actinomycetes	Actinomycetales	Microbacteriaceae	Agromyces	Agromyces protaetiae_A	100	0.39	91.1545	1	70.5025	4181720
RS_GCF_022811605.1	Bacteria	Actinomycetota	Actinomycetes	Actinomycetales	Microbacteriaceae	Agromyces	Agromyces soli	99.99	0.02	92.0676	1	72.1778	3810275
RS_GCF_004006235.1	Bacteria	Actinomycetota	Actinomycetes	Actinomycetales	Microbacteriaceae	Agromyces	Agromyces sp004006235	100	0.16	91.9823	1	71.2737	4088319
RS_GCF_022919715.1	Bacteria	Actinomycetota	Actinomycetes	Actinomycetales	Microbacteriaceae	Agromyces	Agromyces sp022919715	99.99	0.05	91.9279	1	70.8921	4250163
RS_GCF_013283855.1	Bacteria	Actinomycetota	Actinomycetes	Actinomycetales	Microbacteriaceae	Aquiluna	Aquiluna borgnonia	99.74	0	95.3865	1	54.8266	1362706
RS_GCF_025997915.1	Bacteria	Actinomycetota	Actinomycetes	Actinomycetales	Microbacteriaceae	Aquiluna	Aquiluna sp025997915	99.98	0	95.437	1	53.8048	1459348
RS_GCF_002355535.1	Bacteria	Actinomycetota	Actinomycetes	Actinomycetales	Microbacteriaceae	Aurantimicrobium	Aurantimicrobium minutum	99.98	0	94.2535	1	52.7575	1622386
RS_GCF_003194085.1	Bacteria	Actinomycetota	Actinomycetes	Actinomycetales	Microbacteriaceae	Aurantimicrobium	Aurantimicrobium photophilum	99.91	0	93.8985	1	54.5643	1748063
RS_GCF_003325955.1	Bacteria	Actinomycetota	Actinomycetes	Actinomycetales	Microbacteriaceae	Aurantimicrobium	Aurantimicrobium sp003325955	99.99	0.02	94.2713	1	52.3838	1609479
RS_GCF_027924525.1	Bacteria	Actinomycetota	Actinomycetes	Actinomycetales	Microbacteriaceae	Aurantimicrobium	Aurantimicrobium sp027924525	100	0.02	94.4711	1	52.7012	1581031
RS_GCF_000355695.1	Bacteria	Actinomycetota	Actinomycetes	Actinomycetales	Microbacteriaceae	Clavibacter	Clavibacter nebraskensis	100	0.06	90.9068	1	73.0041	3063596
RS_GCF_014775655.1	Bacteria	Actinomycetota	Actinomycetes	Actinomycetales	Microbacteriaceae	Clavibacter	Clavibacter zhangzhiyongii	99.99	0.1	91.1587	1	73.6537	3098336
RS_GCF_003611035.1	Bacteria	Actinomycetota	Actinomycetes	Actinomycetales	Microbacteriaceae	Cryobacterium	Cryobacterium soli	100	0.88	90.1622	1	68.412	4385465
RS_GCF_004210215.2	Bacteria	Actinomycetota	Actinomycetes	Actinomycetales	Microbacteriaceae	Cryobacterium	Cryobacterium sp004210215	99.99	0.09	88.7113	1	67.5117	4068634
RS_GCF_019443325.1	Bacteria	Actinomycetota	Actinomycetes	Actinomycetales	Microbacteriaceae	Cryobacterium	Cryobacterium sp019443325	99.99	1.47	88.5779	1	67.9214	4064970
RS_GCF_026151165.2	Bacteria	Actinomycetota	Actinomycetes	Actinomycetales	Microbacteriaceae	Cryobacterium	Cryobacterium sp026151165	100	1.1	90.3576	1	68.4361	4097436
RS_GCF_025451635.1	Bacteria	Actinomycetota	Actinomycetes	Actinomycetales	Microbacteriaceae	Curtobacterium	Curtobacterium flaccumfaciens_A	99.32	0.21	89.8314	1	70.9805	3603388
GB_GCA_029689965.1	Bacteria	Actinomycetota	Actinomycetes	Actinomycetales	Microbacteriaceae	Curtobacterium	Curtobacterium flaccumfaciens_E	65.51	3.29	82.7245	1	70.7559	3840454
RS_GCF_005490985.1	Bacteria	Actinomycetota	Actinomycetes	Actinomycetales	Microbacteriaceae	Curtobacterium	Curtobacterium oceanosedimentum	100	0.13	89.6342	1	71.7076	3531991
RS_GCF_000772085.1	Bacteria	Actinomycetota	Actinomycetes	Actinomycetales	Microbacteriaceae	Curtobacterium	Curtobacterium sp000772085	100	0.11	89.7121	1	71.9529	3443800
RS_GCF_001864935.2	Bacteria	Actinomycetota	Actinomycetes	Actinomycetales	Microbacteriaceae	Curtobacterium	Curtobacterium sp001705035	99.99	0.31	88.3305	1	72.2075	3577139
RS_GCF_001806325.1	Bacteria	Actinomycetota	Actinomycetes	Actinomycetales	Microbacteriaceae	Curtobacterium	Curtobacterium sp001806325	100	0.14	91.1487	1	71.4384	3795948
RS_GCF_003234445.2	Bacteria	Actinomycetota	Actinomycetes	Actinomycetales	Microbacteriaceae	Curtobacterium	Curtobacterium sp001864895	100	0.28	89.4562	1	71.95	3635022
RS_GCF_003224315.2	Bacteria	Actinomycetota	Actinomycetes	Actinomycetales	Microbacteriaceae	Curtobacterium	Curtobacterium sp003224335	67.42	1.07	82.618	1	71.6748	3307813
RS_GCF_003234085.2	Bacteria	Actinomycetota	Actinomycetes	Actinomycetales	Microbacteriaceae	Curtobacterium	Curtobacterium sp003234085	76.61	0.45	83.0279	1	70.9653	3562357
RS_GCF_003234115.2	Bacteria	Actinomycetota	Actinomycetes	Actinomycetales	Microbacteriaceae	Curtobacterium	Curtobacterium sp003234115	99.99	0.06	90.1794	1	71.0531	3822211
RS_GCF_003234175.2	Bacteria	Actinomycetota	Actinomycetes	Actinomycetales	Microbacteriaceae	Curtobacterium	Curtobacterium sp003234175	99.99	0.14	89.7053	1	71.6176	3309445
RS_GCF_003234265.2	Bacteria	Actinomycetota	Actinomycetes	Actinomycetales	Microbacteriaceae	Curtobacterium	Curtobacterium sp003234265	99.98	0.12	90.6043	1	71.2747	3318982
RS_GCF_003234795.2	Bacteria	Actinomycetota	Actinomycetes	Actinomycetales	Microbacteriaceae	Curtobacterium	Curtobacterium sp003234795	99.8	0.71	89.5499	1	70.9812	3710209
RS_GCF_018885305.1	Bacteria	Actinomycetota	Actinomycetes	Actinomycetales	Microbacteriaceae	Curtobacterium	Curtobacterium sp018885305	99.99	0.11	89.2525	1	72.036	3402814
RS_GCF_017161405.1	Bacteria	Actinomycetota	Actinomycetes	Actinomycetales	Microbacteriaceae	Cx-87	Cx-87 sp014529995	97.96	0.2	91.182	1	66.8109	2941848
RS_GCF_002074055.1	Bacteria	Actinomycetota	Actinomycetes	Actinomycetales	Microbacteriaceae	Frondihabitans	Frondihabitans sp002074055	100	1.08	90.2121	1	70.4285	3409251
RS_GCF_023370115.1	Bacteria	Actinomycetota	Actinomycetes	Actinomycetales	Microbacteriaceae	Gulosibacter	Gulosibacter sediminis_A	99.3	0.09	91.6104	1	67.6137	2748452
RS_GCF_916618895.1	Bacteria	Actinomycetota	Actinomycetes	Actinomycetales	Microbacteriaceae	Gulosibacter	Gulosibacter sp916618895	99.06	0.1	90.4512	1	60.9762	2009013
RS_GCF_029760935.1	Bacteria	Actinomycetota	Actinomycetes	Actinomycetales	Microbacteriaceae	HNR	HNR sp029760935	99.9	0.05	88.6196	1	56.1348	2918483
RS_GCF_003627075.1	Bacteria	Actinomycetota	Actinomycetes	Actinomycetales	Microbacteriaceae	Homoserinibacter	Homoserinibacter intestinalis	99.99	0.26	93.0801	1	71.499	3097107
RS_GCF_008365275.1	Bacteria	Actinomycetota	Actinomycetes	Actinomycetales	Microbacteriaceae	Homoserinibacter	Homoserinibacter larvae	99.94	0.02	92.7695	1	71.1417	2557894
RS_GCF_011751865.2	Bacteria	Actinomycetota	Actinomycetes	Actinomycetales	Microbacteriaceae	Homoserinibacter	Homoserinibacter sp011751905	99.99	0.3	92.8192	1	69.0851	2844936
RS_GCF_014483895.1	Bacteria	Actinomycetota	Actinomycetes	Actinomycetales	Microbacteriaceae	Homoserinibacter	Homoserinibacter sp014483895	99.99	0.04	92.348	1	71.5403	2958807
RS_GCF_003065485.1	Bacteria	Actinomycetota	Actinomycetes	Actinomycetales	Microbacteriaceae	Homoserinimonas	Homoserinimonas hongtaonis	99.97	0.16	92.0981	1	64.0992	2810080
RS_GCF_008001035.1	Bacteria	Actinomycetota	Actinomycetes	Actinomycetales	Microbacteriaceae	Homoserinimonas	Homoserinimonas sp008001035	99.99	0.03	92.1937	1	67.4753	2835338
RS_GCF_007859675.1	Bacteria	Actinomycetota	Actinomycetes	Actinomycetales	Microbacteriaceae	Humibacter	Humibacter ginsenosidimutans	99.92	0.67	90.2462	1	68.262	4183638
RS_GCF_000470775.1	Bacteria	Actinomycetota	Actinomycetes	Actinomycetales	Microbacteriaceae	Leifsonia	Leifsonia cynodontis	100	0.25	86.7661	1	68.3454	2686418
RS_GCF_012317045.1	Bacteria	Actinomycetota	Actinomycetes	Actinomycetales	Microbacteriaceae	Leifsonia	Leifsonia sp002105485	100	0.59	92.3284	1	69.0751	4091164
GB_GCA_001647635.1	Bacteria	Actinomycetota	Actinomycetes	Actinomycetales	Microbacteriaceae	Leifsonia	Leifsonia xyli_A	100	0.56	91.6675	1	70.22	3596761
RS_GCF_000007665.1	Bacteria	Actinomycetota	Actinomycetes	Actinomycetales	Microbacteriaceae	Leifsonia	Leifsonia xyli_C	99.99	0.27	86.3403	1	67.676	2584158
RS_GCF_022919155.1	Bacteria	Actinomycetota	Actinomycetes	Actinomycetales	Microbacteriaceae	Leucobacter	Leucobacter allii	100	0.76	90.7949	1	71.8513	3562128
RS_GCF_024399335.1	Bacteria	Actinomycetota	Actinomycetes	Actinomycetales	Microbacteriaceae	Leucobacter	Leucobacter aridicollis_A	99.68	0.81	91.2179	1	64.6044	3604182
RS_GCF_011382985.1	Bacteria	Actinomycetota	Actinomycetes	Actinomycetales	Microbacteriaceae	Leucobacter	Leucobacter coleopterorum	89.59	4.25	89.9973	1	60.3247	3215551
RS_GCF_014396385.1	Bacteria	Actinomycetota	Actinomycetes	Actinomycetales	Microbacteriaceae	Leucobacter	Leucobacter denitrificans	98.52	0.22	92.3281	1	59.9948	2404302
RS_GCF_011382965.1	Bacteria	Actinomycetota	Actinomycetes	Actinomycetales	Microbacteriaceae	Leucobacter	Leucobacter insecticola	98.61	1.07	89.6067	1	62.4543	2916402
RS_GCF_019464495.1	Bacteria	Actinomycetota	Actinomycetes	Actinomycetales	Microbacteriaceae	Leucobacter	Leucobacter luti_A	99.82	0.38	89.4778	1	64.7451	3408875
RS_GCF_004028235.1	Bacteria	Actinomycetota	Actinomycetes	Actinomycetales	Microbacteriaceae	Leucobacter	Leucobacter muris	99.23	0.45	89.3989	1	70.4735	3211982
RS_GCF_022919175.1	Bacteria	Actinomycetota	Actinomycetes	Actinomycetales	Microbacteriaceae	Leucobacter	Leucobacter rhizosphaerae	99.62	0.36	91.6708	1	69.3043	3337834
RS_GCF_019884725.1	Bacteria	Actinomycetota	Actinomycetes	Actinomycetales	Microbacteriaceae	Leucobacter	Leucobacter sp019884725	99.52	0.17	90.2419	1	69.0146	3379830
RS_GCF_020096995.1	Bacteria	Actinomycetota	Actinomycetes	Actinomycetales	Microbacteriaceae	Leucobacter	Leucobacter sp020096995	100	0.01	92.7279	1	67.4103	3246778
RS_GCF_004208635.1	Bacteria	Actinomycetota	Actinomycetes	Actinomycetales	Microbacteriaceae	Leucobacter	Leucobacter triazinivorans	98.91	1.11	89.8184	1	69.3708	3478815
RS_GCF_011299575.1	Bacteria	Actinomycetota	Actinomycetes	Actinomycetales	Microbacteriaceae	Leucobacter	Leucobacter viscericola	99.72	0.51	91.856	1	61.5232	3697133
RS_GCF_009930795.1	Bacteria	Actinomycetota	Actinomycetes	Actinomycetales	Microbacteriaceae	Marisediminicola	Marisediminicola antarctica	99.99	0.1	89.9887	1	67.1728	3352609
RS_GCF_015277815.1	Bacteria	Actinomycetota	Actinomycetes	Actinomycetales	Microbacteriaceae	Microbacterium	Microbacterium atlanticum	100	0.36	91.8175	1	70.7231	3712988
RS_GCF_021398715.1	Bacteria	Actinomycetota	Actinomycetes	Actinomycetales	Microbacteriaceae	Microbacterium	Microbacterium binotii	99.88	0.01	92.2711	1	69.5337	3290652
RS_GCF_008727755.1	Bacteria	Actinomycetota	Actinomycetes	Actinomycetales	Microbacteriaceae	Microbacterium	Microbacterium caowuchunii	100	1.12	91.6829	1	70.2077	3262719
GB_GCA_029203165.1	Bacteria	Actinomycetota	Actinomycetes	Actinomycetales	Microbacteriaceae	Microbacterium	Microbacterium colombiense	96.08	0.08	91.6163	1	68.186	3716308
RS_GCF_015277855.1	Bacteria	Actinomycetota	Actinomycetes	Actinomycetales	Microbacteriaceae	Microbacterium	Microbacterium cremeum	99.98	0.13	91.6206	1	70.7451	3982951
RS_GCF_021582895.2	Bacteria	Actinomycetota	Actinomycetes	Actinomycetales	Microbacteriaceae	Microbacterium	Microbacterium elymi	68.43	1.66	84.5615	1	70.4439	3568380
RS_GCF_011047135.1	Bacteria	Actinomycetota	Actinomycetes	Actinomycetales	Microbacteriaceae	Microbacterium	Microbacterium endophyticum	99.95	0.02	93.105	1	61.7832	2916114
RS_GCF_028747645.1	Bacteria	Actinomycetota	Actinomycetes	Actinomycetales	Microbacteriaceae	Microbacterium	Microbacterium esteraromaticum_C	99.99	0.01	92.2313	1	67.8027	3197365
RS_GCF_003367705.1	Bacteria	Actinomycetota	Actinomycetes	Actinomycetales	Microbacteriaceae	Microbacterium	Microbacterium foliorum	100	0.04	91.3411	1	68.683	3568138
RS_GCF_006385575.1	Bacteria	Actinomycetota	Actinomycetes	Actinomycetales	Microbacteriaceae	Microbacterium	Microbacterium foliorum_B	100	0.05	92.1002	1	67.7186	3618786
RS_GCF_013282805.1	Bacteria	Actinomycetota	Actinomycetes	Actinomycetales	Microbacteriaceae	Microbacterium	Microbacterium hominis_B	100	0.12	91.9768	1	70.5947	3908277
RS_GCF_904831005.1	Bacteria	Actinomycetota	Actinomycetes	Actinomycetales	Microbacteriaceae	Microbacterium	Microbacterium hydrocarbonoxydans_B	100	0.45	92.362	1	68.0395	3724963
RS_GCF_003991875.1	Bacteria	Actinomycetota	Actinomycetes	Actinomycetales	Microbacteriaceae	Microbacterium	Microbacterium lemovicicum	100	0.17	91.4916	1	70.8576	3555647
RS_GCF_008727775.1	Bacteria	Actinomycetota	Actinomycetes	Actinomycetales	Microbacteriaceae	Microbacterium	Microbacterium lushaniae	99.99	0.1	91.388	1	70.6542	3650161
RS_GCF_015277875.1	Bacteria	Actinomycetota	Actinomycetes	Actinomycetales	Microbacteriaceae	Microbacterium	Microbacterium luteum	100	1.31	91.3073	1	69.2059	3520443
RS_GCF_024971095.1	Bacteria	Actinomycetota	Actinomycetes	Actinomycetales	Microbacteriaceae	Microbacterium	Microbacterium neungamense	99.97	0.01	90.4092	1	71.4021	2546128
RS_GCF_013389665.1	Bacteria	Actinomycetota	Actinomycetes	Actinomycetales	Microbacteriaceae	Microbacterium	Microbacterium oleivorans_C	99.99	0.03	92.507	1	70.5145	3350353
RS_GCF_026559675.1	Bacteria	Actinomycetota	Actinomycetes	Actinomycetales	Microbacteriaceae	Microbacterium	Microbacterium oxydans_D	99.96	0.41	92.6556	1	69.7183	3782954
RS_GCF_029202445.1	Bacteria	Actinomycetota	Actinomycetes	Actinomycetales	Microbacteriaceae	Microbacterium	Microbacterium phytovorans	100	0.01	92.4289	1	69.8699	3032576
RS_GCF_004135285.1	Bacteria	Actinomycetota	Actinomycetes	Actinomycetales	Microbacteriaceae	Microbacterium	Microbacterium protaetiae	100	0.03	90.4475	1	67.9989	3790483
RS_GCF_030866805.1	Bacteria	Actinomycetota	Actinomycetes	Actinomycetales	Microbacteriaceae	Microbacterium	Microbacterium protaetiae_A	100	0.54	92.1013	1	68.7253	3625519
RS_GCF_015565955.1	Bacteria	Actinomycetota	Actinomycetes	Actinomycetales	Microbacteriaceae	Microbacterium	Microbacterium schleiferi_A	95.31	0.58	90.6137	1	67.5256	3296665
RS_GCF_001513675.1	Bacteria	Actinomycetota	Actinomycetes	Actinomycetales	Microbacteriaceae	Microbacterium	Microbacterium sp001513675	100	0.01	92.2695	1	69.3916	3475315
RS_GCF_001792815.1	Bacteria	Actinomycetota	Actinomycetes	Actinomycetales	Microbacteriaceae	Microbacterium	Microbacterium sp001792815	99.93	0.01	90.2211	1	70.4701	3508491
RS_GCF_001889265.1	Bacteria	Actinomycetota	Actinomycetes	Actinomycetales	Microbacteriaceae	Microbacterium	Microbacterium sp001889265	100	0.03	92.5504	1	68.1413	3620317
RS_GCF_030369635.1	Bacteria	Actinomycetota	Actinomycetes	Actinomycetales	Microbacteriaceae	Microbacterium	Microbacterium sp003610405	100	0.18	92.6171	1	69.723	3370341
RS_GCF_003850245.1	Bacteria	Actinomycetota	Actinomycetes	Actinomycetales	Microbacteriaceae	Microbacterium	Microbacterium sp003850245	100	0.02	93.073	1	69.7267	3266665
RS_GCF_003931875.1	Bacteria	Actinomycetota	Actinomycetes	Actinomycetales	Microbacteriaceae	Microbacterium	Microbacterium sp003931875	100	0.34	92.4278	1	71.6314	3387846
RS_GCF_008271365.1	Bacteria	Actinomycetota	Actinomycetes	Actinomycetales	Microbacteriaceae	Microbacterium	Microbacterium sp008271365	100	0.11	92.0685	1	69.8186	3400248
RS_GCF_011046485.1	Bacteria	Actinomycetota	Actinomycetes	Actinomycetales	Microbacteriaceae	Microbacterium	Microbacterium sp011046485	99.99	0.13	91.6107	1	69.9911	3910080
RS_GCF_014171575.1	Bacteria	Actinomycetota	Actinomycetes	Actinomycetales	Microbacteriaceae	Microbacterium	Microbacterium sp014171575	92	2.02	88.9712	1	68.499	4082358
RS_GCF_015277895.1	Bacteria	Actinomycetota	Actinomycetes	Actinomycetales	Microbacteriaceae	Microbacterium	Microbacterium sp015277895	100	0.49	93.3496	1	68.0595	3267287
RS_GCF_016805985.1	Bacteria	Actinomycetota	Actinomycetes	Actinomycetales	Microbacteriaceae	Microbacterium	Microbacterium sp016805985	100	0.04	91.7025	1	71.3666	3194418
RS_GCF_021117345.1	Bacteria	Actinomycetota	Actinomycetes	Actinomycetales	Microbacteriaceae	Microbacterium	Microbacterium sp021117345	99.93	0	90.5186	1	69.1229	3271299
RS_GCF_021582875.1	Bacteria	Actinomycetota	Actinomycetes	Actinomycetales	Microbacteriaceae	Microbacterium	Microbacterium sp021582875	96.12	0.57	89.6299	1	69.3724	3611693
RS_GCF_022637555.1	Bacteria	Actinomycetota	Actinomycetes	Actinomycetales	Microbacteriaceae	Microbacterium	Microbacterium sp022637555	99.99	0.04	93.1826	1	67.9015	3662863
RS_GCF_030246925.1	Bacteria	Actinomycetota	Actinomycetes	Actinomycetales	Microbacteriaceae	Microbacterium	Microbacterium sp024623425	100	0.25	91.9758	1	70.477	3259775
RS_GCF_030246865.1	Bacteria	Actinomycetota	Actinomycetes	Actinomycetales	Microbacteriaceae	Microbacterium	Microbacterium sp024623525	100	0.1	92.2634	1	69.5013	3409839
RS_GCF_030246885.1	Bacteria	Actinomycetota	Actinomycetes	Actinomycetales	Microbacteriaceae	Microbacterium	Microbacterium sp024623545	100	0.36	90.57	1	69.0262	3568984
RS_GCF_030246905.1	Bacteria	Actinomycetota	Actinomycetes	Actinomycetales	Microbacteriaceae	Microbacterium	Microbacterium sp024623565	100	0.13	92.2302	1	70.1943	3234984
RS_GCF_030246945.1	Bacteria	Actinomycetota	Actinomycetes	Actinomycetales	Microbacteriaceae	Microbacterium	Microbacterium sp024623595	100	0.85	91.6176	1	70.8494	3068413
RS_GCF_025836995.1	Bacteria	Actinomycetota	Actinomycetes	Actinomycetales	Microbacteriaceae	Microbacterium	Microbacterium sp025836995	100	0	93.163	1	68.7647	3371690
RS_GCF_028198145.1	Bacteria	Actinomycetota	Actinomycetes	Actinomycetales	Microbacteriaceae	Microbacterium	Microbacterium sp028198145	100	0.1	91.7855	1	68.9682	2906279
RS_GCF_028743715.1	Bacteria	Actinomycetota	Actinomycetes	Actinomycetales	Microbacteriaceae	Microbacterium	Microbacterium sp028743715	99.99	0.11	92.4856	1	69.396	3305635
RS_GCF_029094505.1	Bacteria	Actinomycetota	Actinomycetes	Actinomycetales	Microbacteriaceae	Microbacterium	Microbacterium sp029094505	100	0.22	91.4662	1	68.5807	3645982
GB_GCA_029319145.1	Bacteria	Actinomycetota	Actinomycetes	Actinomycetales	Microbacteriaceae	Microbacterium	Microbacterium sp029319145	100	0.12	92.1096	1	70.5519	4033441
RS_GCF_030347395.1	Bacteria	Actinomycetota	Actinomycetes	Actinomycetales	Microbacteriaceae	Microbacterium	Microbacterium sp030347395	100	0.11	92.1536	1	69.4405	3604840
RS_GCF_030296555.1	Bacteria	Actinomycetota	Actinomycetes	Actinomycetales	Microbacteriaceae	Microbacterium	Microbacterium suwonense	96.14	3.88	89.6997	1	68.0281	3163981
RS_GCF_027943945.1	Bacteria	Actinomycetota	Actinomycetes	Actinomycetales	Microbacteriaceae	Microbacterium	Microbacterium terricola	100	0.03	93.474	1	70.4222	3251508
RS_GCF_029761935.1	Bacteria	Actinomycetota	Actinomycetes	Actinomycetales	Microbacteriaceae	Microbacterium	Microbacterium testaceum_A	99.94	0.05	90.5845	1	69.9878	3380022
RS_GCF_000202635.1	Bacteria	Actinomycetota	Actinomycetes	Actinomycetales	Microbacteriaceae	Microbacterium	Microbacterium testaceum_F	99.99	0.06	91.1764	1	70.2784	3982034
RS_GCF_004564355.1	Bacteria	Actinomycetota	Actinomycetes	Actinomycetales	Microbacteriaceae	Microbacterium	Microbacterium wangchenii	100	0.6	92.2779	1	70.6193	3828279
RS_GCF_011751765.2	Bacteria	Actinomycetota	Actinomycetes	Actinomycetales	Microbacteriaceae	Microbacterium_A	Microbacterium_A chengjingii	100	0.67	92.6712	1	61.9478	3622515
RS_GCF_011751745.2	Bacteria	Actinomycetota	Actinomycetes	Actinomycetales	Microbacteriaceae	Microbacterium_A	Microbacterium_A fandaimingii	99.56	0.3	92.2213	1	63.269	3622163
RS_GCF_002355395.1	Bacteria	Actinomycetota	Actinomycetes	Actinomycetales	Microbacteriaceae	Microcella	Microcella alkaliphila_A	100	0.19	91.8645	1	68.4207	2702837
RS_GCF_012530535.1	Bacteria	Actinomycetota	Actinomycetes	Actinomycetales	Microbacteriaceae	Microcella	Microcella flavibacter	99.99	0.01	91.1167	1	72.3583	2620736
RS_GCF_013414345.1	Bacteria	Actinomycetota	Actinomycetes	Actinomycetales	Microbacteriaceae	Microcella	Microcella indica	100	0.02	92.1117	1	69.6073	2585348
RS_GCF_024362325.1	Bacteria	Actinomycetota	Actinomycetes	Actinomycetales	Microbacteriaceae	Microcella	Microcella sp024362325	99.98	1.14	92.6228	1	70.4051	2653678
RS_GCF_026625045.1	Bacteria	Actinomycetota	Actinomycetes	Actinomycetales	Microbacteriaceae	Microcella	Microcella sp026625045	99.99	0.07	91.5085	1	72.2965	2720089
RS_GCF_001542775.1	Bacteria	Actinomycetota	Actinomycetes	Actinomycetales	Microbacteriaceae	Microterricola	Microterricola viridarii_A	100	0.52	89.6902	1	68.6985	3689726
RS_GCF_020424085.1	Bacteria	Actinomycetota	Actinomycetes	Actinomycetales	Microbacteriaceae	Mycetocola	Mycetocola spongiae	100	0.27	89.7638	1	66.4332	3196754
RS_GCF_030296595.1	Bacteria	Actinomycetota	Actinomycetes	Actinomycetales	Microbacteriaceae	Naasia	Naasia aerilata	90.64	1.39	87.371	1	71.1508	3391135
RS_GCF_003856975.1	Bacteria	Actinomycetota	Actinomycetes	Actinomycetales	Microbacteriaceae	Plantibacter	Plantibacter cousiniae	100	0.54	90.9959	1	69.3739	4082089
RS_GCF_002950575.1	Bacteria	Actinomycetota	Actinomycetes	Actinomycetales	Microbacteriaceae	Pontimonas	Pontimonas salivibrio	99.7	0	92.3688	1	58.3348	1760810
GB_GCA_910822395.1	Bacteria	Actinomycetota	Actinomycetes	Actinomycetales	Microbacteriaceae	Pseudoclavibacter_B	Pseudoclavibacter_B triregionum	90.29	0.66	88.9116	1	72.7432	2360996
RS_GCF_004011135.1	Bacteria	Actinomycetota	Actinomycetes	Actinomycetales	Microbacteriaceae	Rathayibacter	Rathayibacter festucae	100	0.12	88.002	1	72.3036	4359758
RS_GCF_004011095.1	Bacteria	Actinomycetota	Actinomycetes	Actinomycetales	Microbacteriaceae	Rathayibacter	Rathayibacter rathayi	100	0.2	87.3876	1	69.3826	3103889
RS_GCF_004118935.1	Bacteria	Actinomycetota	Actinomycetes	Actinomycetales	Microbacteriaceae	Rhodoglobus	Rhodoglobus sp004118935	99.99	0.09	91.7689	1	61.4558	2995446
RS_GCF_019443965.1	Bacteria	Actinomycetota	Actinomycetes	Actinomycetales	Microbacteriaceae	Rhodoglobus	Rhodoglobus sp019443965	99.1	0.01	92.4457	1	60.0569	3035657
GB_GCA_020535405.1	Bacteria	Actinomycetota	Actinomycetes	Actinomycetales	Microbacteriaceae	Rhodoglobus	Rhodoglobus sp020535405	97.54	0.02	93.7141	1	65.5511	2895552
RS_GCF_000699505.1	Bacteria	Actinomycetota	Actinomycetes	Actinomycetales	Microbacteriaceae	Rhodoluna	Rhodoluna lacicola	99.97	0	94.6541	1	51.5268	1430433
RS_GCF_005845365.1	Bacteria	Actinomycetota	Actinomycetes	Actinomycetales	Microbacteriaceae	Rhodoluna	Rhodoluna limnophila	99.94	0	94.6245	1	53.7059	1398704
RS_GCF_001854225.1	Bacteria	Actinomycetota	Actinomycetes	Actinomycetales	Microbacteriaceae	Rhodoluna	Rhodoluna planktonica	99.93	0	94.714	1	52.0378	1424506
RS_GCF_026000575.1	Bacteria	Actinomycetota	Actinomycetes	Actinomycetales	Microbacteriaceae	Rhodoluna	Rhodoluna sp026000575	99.93	0	94.3678	1	53.815	1338021
RS_GCF_027912415.1	Bacteria	Actinomycetota	Actinomycetes	Actinomycetales	Microbacteriaceae	Schumannella	Schumannella sp027912415	99.84	0	92.507	1	72.9122	2881328
RS_GCF_030866825.1	Bacteria	Actinomycetota	Actinomycetes	Actinomycetales	Microbacteriaceae	SCRE01	SCRE01 sp030866825	96.83	0.47	89.6828	1	64.2031	4740677
RS_GCF_018889995.1	Bacteria	Actinomycetota	Actinomycetes	Actinomycetales	Microbacteriaceae	Subtercola	Subtercola sp018889995	96.58	0.19	90.7497	1	64.4645	3214492
RS_GCF_021044565.1	Bacteria	Actinomycetota	Actinomycetes	Actinomycetales	Microbacteriaceae	Subtercola	Subtercola sp021044565	98.11	1.29	90.3789	1	65.7676	4318731
RS_GCF_000007485.1	Bacteria	Actinomycetota	Actinomycetes	Actinomycetales	Microbacteriaceae	Tropheryma	Tropheryma whipplei	98.59	0.26	87.9901	1	46.332	927303
RS_GCF_009755725.1	Bacteria	Actinomycetota	Actinomycetes	Actinomycetales	Microbacteriaceae	ZJ450	ZJ450 sp009755725	99.63	0.05	91.6726	1	66.4761	3222608
RS_GCF_011751885.2	Bacteria	Actinomycetota	Actinomycetes	Actinomycetales	Microbacteriaceae	ZJ450	ZJ450 sp011751885	99.3	0.08	90.3005	1	66.685	3831235
RS_GCF_019977295.1	Bacteria	Actinomycetota	Actinomycetes	Actinomycetales	Micrococcaceae	Arthrobacter	Arthrobacter nicotinovorans_A	100	0.38	90.0431	1	62.678	4784108
RS_GCF_019443425.1	Bacteria	Actinomycetota	Actinomycetes	Actinomycetales	Micrococcaceae	Arthrobacter	Arthrobacter oryzae_A	99.99	0.16	87.0127	1	65.6393	3883676
RS_GCF_030718995.1	Bacteria	Actinomycetota	Actinomycetes	Actinomycetales	Micrococcaceae	Arthrobacter	Arthrobacter oryzae_C	100	0.04	89.6779	1	65.7464	4648183
RS_GCF_019977275.1	Bacteria	Actinomycetota	Actinomycetes	Actinomycetales	Micrococcaceae	Arthrobacter	Arthrobacter sp000374905	100	0.02	90.2133	1	66.082	4370703
RS_GCF_001969265.1	Bacteria	Actinomycetota	Actinomycetes	Actinomycetales	Micrococcaceae	Arthrobacter	Arthrobacter sp001969265	99.99	0.78	87.7998	1	65.9962	5041568
RS_GCF_002224285.1	Bacteria	Actinomycetota	Actinomycetes	Actinomycetales	Micrococcaceae	Arthrobacter	Arthrobacter sp002224285	100	0.59	89.935	1	62.6524	5063552
RS_GCF_006517235.1	Bacteria	Actinomycetota	Actinomycetes	Actinomycetales	Micrococcaceae	Arthrobacter	Arthrobacter sp002929755	100	0.71	88.8863	1	65.0136	4803563
RS_GCF_002953935.1	Bacteria	Actinomycetota	Actinomycetes	Actinomycetales	Micrococcaceae	Arthrobacter	Arthrobacter sp002953935	99.99	0.32	89.5689	1	65.3801	4270237
RS_GCF_004798705.1	Bacteria	Actinomycetota	Actinomycetes	Actinomycetales	Micrococcaceae	Arthrobacter	Arthrobacter sp004798705	99.99	0.88	88.8382	1	66.7134	4170970
RS_GCF_005280255.1	Bacteria	Actinomycetota	Actinomycetes	Actinomycetales	Micrococcaceae	Arthrobacter	Arthrobacter sp005280255	99.99	1.61	87.2574	1	65.0706	5563753
RS_GCF_005937985.2	Bacteria	Actinomycetota	Actinomycetes	Actinomycetales	Micrococcaceae	Arthrobacter	Arthrobacter sp005937985	99.98	0.3	89.2789	1	67.9174	3649547
RS_GCF_020809045.1	Bacteria	Actinomycetota	Actinomycetes	Actinomycetales	Micrococcaceae	Arthrobacter	Arthrobacter sp006151685	99.94	0.05	89.7642	1	65.9325	4096555
RS_GCF_019977315.1	Bacteria	Actinomycetota	Actinomycetes	Actinomycetales	Micrococcaceae	Arthrobacter	Arthrobacter sp006964045	100	0	90.3357	1	62.028	4554426
RS_GCF_007858535.1	Bacteria	Actinomycetota	Actinomycetes	Actinomycetales	Micrococcaceae	Arthrobacter	Arthrobacter sp007858535	99.96	0.14	89.7645	1	68.519	3517818
RS_GCF_014217545.1	Bacteria	Actinomycetota	Actinomycetes	Actinomycetales	Micrococcaceae	Arthrobacter	Arthrobacter sp014217545	99.99	0.12	89.247	1	64.89	4060736
RS_GCF_019976975.1	Bacteria	Actinomycetota	Actinomycetes	Actinomycetales	Micrococcaceae	Arthrobacter	Arthrobacter sp019038615	100	0.38	89.8086	1	61.8612	5279883
RS_GCF_019977195.1	Bacteria	Actinomycetota	Actinomycetes	Actinomycetales	Micrococcaceae	Arthrobacter	Arthrobacter sp019977195	100	0.13	89.9392	1	61.9821	4934451
RS_GCF_019977235.1	Bacteria	Actinomycetota	Actinomycetes	Actinomycetales	Micrococcaceae	Arthrobacter	Arthrobacter sp019977235	100	2.38	89.7437	1	61.9033	5299525
RS_GCF_021789175.1	Bacteria	Actinomycetota	Actinomycetes	Actinomycetales	Micrococcaceae	Arthrobacter	Arthrobacter sp021789175	100	0.43	89.395	1	63.6354	4564406
RS_GCF_023273875.1	Bacteria	Actinomycetota	Actinomycetes	Actinomycetales	Micrococcaceae	Arthrobacter	Arthrobacter sp023273875	99.99	0.84	88.869	1	64.8592	5033649
RS_GCF_029964055.1	Bacteria	Actinomycetota	Actinomycetes	Actinomycetales	Micrococcaceae	Arthrobacter	Arthrobacter sp024124825	99.94	0.01	88.6052	1	65.7527	3885750
RS_GCF_024362385.1	Bacteria	Actinomycetota	Actinomycetes	Actinomycetales	Micrococcaceae	Arthrobacter	Arthrobacter sp024362385	99.98	0.56	89.2803	1	65.94	4557566
RS_GCF_024741795.1	Bacteria	Actinomycetota	Actinomycetes	Actinomycetales	Micrococcaceae	Arthrobacter	Arthrobacter sp024741795	100	1.13	89.4757	1	66.1922	4628024
RS_GCF_024758005.1	Bacteria	Actinomycetota	Actinomycetes	Actinomycetales	Micrococcaceae	Arthrobacter	Arthrobacter sp024758005	100	0.82	87.9286	1	64.5549	4443991
RS_GCF_025452095.1	Bacteria	Actinomycetota	Actinomycetes	Actinomycetales	Micrococcaceae	Arthrobacter	Arthrobacter sp025452095	100	0.01	90.7058	1	63.1959	4404497
RS_GCF_026427775.1	Bacteria	Actinomycetota	Actinomycetes	Actinomycetales	Micrococcaceae	Arthrobacter	Arthrobacter sp026427775	100	1.61	89.1651	1	63.7426	5161232
RS_GCF_019977395.1	Bacteria	Actinomycetota	Actinomycetes	Actinomycetales	Micrococcaceae	Arthrobacter	Arthrobacter sp902506025	100	3.13	89.6693	1	66.1174	4691366
RS_GCF_947090775.1	Bacteria	Actinomycetota	Actinomycetes	Actinomycetales	Micrococcaceae	Arthrobacter	Arthrobacter sp947090775	100	0.31	89.0913	1	66.4616	4287032
RS_GCF_023022985.1	Bacteria	Actinomycetota	Actinomycetes	Actinomycetales	Micrococcaceae	Arthrobacter_B	Arthrobacter_B gengyunqii	100	0.2	89.6253	1	64.7662	3691056
RS_GCF_018622995.1	Bacteria	Actinomycetota	Actinomycetes	Actinomycetales	Micrococcaceae	Arthrobacter_B	Arthrobacter_B jiangjiafuii	100	0.08	89.0432	1	66.1245	3593579
RS_GCF_030142075.1	Bacteria	Actinomycetota	Actinomycetes	Actinomycetales	Micrococcaceae	Arthrobacter_B	Arthrobacter_B sp020731085	99.99	0.07	89.8131	1	66.1152	3526984
RS_GCF_030142045.1	Bacteria	Actinomycetota	Actinomycetes	Actinomycetales	Micrococcaceae	Arthrobacter_B	Arthrobacter_B sp020907315	99.98	0.16	89.7061	1	65.9901	3084267
RS_GCF_025244845.1	Bacteria	Actinomycetota	Actinomycetes	Actinomycetales	Micrococcaceae	Arthrobacter_B	Arthrobacter_B sp024385465	99.99	0.13	89.7637	1	66.02	3421827
RS_GCF_025244925.1	Bacteria	Actinomycetota	Actinomycetes	Actinomycetales	Micrococcaceae	Arthrobacter_B	Arthrobacter_B sp024385505	100	0.2	89.677	1	66.0627	3468210
RS_GCF_025244825.1	Bacteria	Actinomycetota	Actinomycetes	Actinomycetales	Micrococcaceae	Arthrobacter_B	Arthrobacter_B sp024385525	100	0.25	89.8563	1	65.6496	3640817
RS_GCF_026898095.1	Bacteria	Actinomycetota	Actinomycetes	Actinomycetales	Micrococcaceae	Arthrobacter_B	Arthrobacter_B sp026898095	94.24	1.97	86.1988	1	65.9305	3904590
RS_GCF_018866305.1	Bacteria	Actinomycetota	Actinomycetes	Actinomycetales	Micrococcaceae	Arthrobacter_B	Arthrobacter_B sunyaminii	99.36	0.16	90.0089	1	64.5286	3914265
RS_GCF_022869865.1	Bacteria	Actinomycetota	Actinomycetes	Actinomycetales	Micrococcaceae	Arthrobacter_B	Arthrobacter_B zhangbolii	100	0.05	89.9509	1	65.6995	3464001
RS_GCF_023100725.1	Bacteria	Actinomycetota	Actinomycetes	Actinomycetales	Micrococcaceae	Arthrobacter_D	Arthrobacter_D antioxidans	99.76	0.35	88.677	1	69.4932	3781783
RS_GCF_029690065.1	Bacteria	Actinomycetota	Actinomycetes	Actinomycetales	Micrococcaceae	Arthrobacter_E	Arthrobacter_E sp029690065	99.09	0	89.0016	1	68.4204	3573060
RS_GCF_017603825.1	Bacteria	Actinomycetota	Actinomycetes	Actinomycetales	Micrococcaceae	Arthrobacter_F	Arthrobacter_F crystallopoietes_B	99.88	0.59	89.2538	1	64.2863	4381539
RS_GCF_029637705.1	Bacteria	Actinomycetota	Actinomycetes	Actinomycetales	Micrococcaceae	CmP2	CmP2 sp029637705	100	0.76	91.2462	1	64.2218	3129675
RS_GCF_006094275.1	Bacteria	Actinomycetota	Actinomycetes	Actinomycetales	Micrococcaceae	Glutamicibacter	Glutamicibacter creatinolyticus	99.98	0.1	86.7907	1	65.5555	3309128
RS_GCF_025854375.1	Bacteria	Actinomycetota	Actinomycetes	Actinomycetales	Micrococcaceae	Glutamicibacter	Glutamicibacter sp025854375	100	0.11	88.2888	1	60.3231	3586856
RS_GCF_000010285.1	Bacteria	Actinomycetota	Actinomycetes	Actinomycetales	Micrococcaceae	Kocuria	Kocuria rhizophila_A	99.99	0.15	88.0847	1	71.1638	2697540
RS_GCF_006094695.1	Bacteria	Actinomycetota	Actinomycetes	Actinomycetales	Micrococcaceae	Kocuria	Kocuria rosea	100	0.44	88.863	1	72.756	3946651
RS_GCF_000023205.1	Bacteria	Actinomycetota	Actinomycetes	Actinomycetales	Micrococcaceae	Micrococcus	Micrococcus luteus	100	0.17	90.5368	1	72.9952	2501097
RS_GCF_020097155.1	Bacteria	Actinomycetota	Actinomycetes	Actinomycetales	Micrococcaceae	Micrococcus	Micrococcus porci	99.99	0.49	90.1354	1	73.0296	2648900
RS_GCF_019575955.1	Bacteria	Actinomycetota	Actinomycetes	Actinomycetales	Micrococcaceae	Nesterenkonia	Nesterenkonia pannonica	62.49	1.46	81.4741	1	66.0722	2699453
GB_GCA_024207135.1	Bacteria	Actinomycetota	Actinomycetes	Actinomycetales	Micrococcaceae	Paeniglutamicibacter	Paeniglutamicibacter sp001863355	99.99	0.66	86.5502	1	66.2261	4555954
RS_GCF_019285735.1	Bacteria	Actinomycetota	Actinomycetes	Actinomycetales	Micrococcaceae	Paeniglutamicibacter	Paeniglutamicibacter sp019285735	99.99	0.39	86.4633	1	60.7007	4173408
RS_GCF_000018885.1	Bacteria	Actinomycetota	Actinomycetes	Actinomycetales	Micrococcaceae	Renibacterium	Renibacterium salmoninarum	99.88	1.26	90.2206	1	56.2713	3155250
RS_GCF_002355935.1	Bacteria	Actinomycetota	Actinomycetes	Actinomycetales	Micrococcaceae	Rothia	Rothia aeria	95.55	2.58	82.796	1	56.8049	2588680
RS_GCF_000164695.2	Bacteria	Actinomycetota	Actinomycetes	Actinomycetales	Micrococcaceae	Rothia	Rothia dentocariosa	100	0.07	85.5105	1	53.6877	2506025
RS_GCF_001548235.1	Bacteria	Actinomycetota	Actinomycetes	Actinomycetales	Micrococcaceae	Rothia	Rothia mucilaginosa_B	100	0.33	82.9072	1	59.561	2292716
RS_GCF_019334805.1	Bacteria	Actinomycetota	Actinomycetes	Actinomycetales	Micrococcaceae	Rothia	Rothia mucilaginosa_C	100	2.33	82.9416	1	59.6556	2283079
RS_GCF_020886775.1	Bacteria	Actinomycetota	Actinomycetes	Actinomycetales	Micrococcaceae	Sinomonas	Sinomonas cyclohexanica	99.93	0.03	90.3823	1	70.3448	4413566
RS_GCF_001294625.1	Bacteria	Actinomycetota	Actinomycetes	Actinomycetales	Micrococcaceae	Specibacter	Specibacter alpinus_A	100	0.23	87.7643	1	62.1966	4046453
RS_GCF_021398215.1	Bacteria	Actinomycetota	Actinomycetes	Actinomycetales	Micrococcaceae	Specibacter	Specibacter polaris	95.7	0.87	86.3057	1	58.9464	4172959
RS_GCF_000785535.1	Bacteria	Actinomycetota	Actinomycetes	Actinomycetales	Micrococcaceae	Specibacter	Specibacter sp000785535	100	0.35	86.9653	1	62.7879	4593579
GB_GCA_020881835.1	Bacteria	Actinomycetota	Actinomycetes	Actinomycetales	SCSIO-59966	SCSIO-59966	SCSIO-59966 sp020881835	100	0	91.4132	1	73.3273	3095448
RS_GCF_009834025.1	Bacteria	Actinomycetota	Actinomycetes	Mycobacteriales	Antricoccaceae	Epidermidibacterium	Epidermidibacterium keratini	99.01	0.03	92.1996	1	67.3392	4018808
RS_GCF_000058485.1	Bacteria	Actinomycetota	Actinomycetes	Mycobacteriales	Frankiaceae	Frankia	Frankia alni	99.87	0.67	85.4077	1	72.8281	7497934
RS_GCF_000013345.1	Bacteria	Actinomycetota	Actinomycetes	Mycobacteriales	Frankiaceae	Frankia	Frankia casuarinae	99.94	1.2	84.9964	1	70.0788	5433628
RS_GCF_000166135.1	Bacteria	Actinomycetota	Actinomycetes	Mycobacteriales	Frankiaceae	Pseudofrankia	Pseudofrankia inefficax	100	1.29	86.1622	1	72.314	8815781
RS_GCF_000284015.1	Bacteria	Actinomycetota	Actinomycetes	Mycobacteriales	Geodermatophilaceae	Blastococcus	Blastococcus saxobsidens_A	100	0.87	89.3041	1	72.948	4875340
RS_GCF_023016265.1	Bacteria	Actinomycetota	Actinomycetes	Mycobacteriales	Geodermatophilaceae	Blastococcus	Blastococcus sp023016265	95.89	0.31	89.2803	1	72.953	4585415
RS_GCF_000025345.1	Bacteria	Actinomycetota	Actinomycetes	Mycobacteriales	Geodermatophilaceae	Geodermatophilus	Geodermatophilus obscurus	100	0.52	86.8211	1	73.9841	5322497
GB_GCA_014218215.1	Bacteria	Actinomycetota	Actinomycetes	Mycobacteriales	Geodermatophilaceae	Klenkia	Klenkia sp001424455	99.91	0	92.4946	1	74.0083	4594226
RS_GCF_000306785.1	Bacteria	Actinomycetota	Actinomycetes	Mycobacteriales	Geodermatophilaceae	Modestobacter	Modestobacter marinus_A	99.97	0.63	90.1446	1	74.1311	5575517
RS_GCF_019112525.1	Bacteria	Actinomycetota	Actinomycetes	Mycobacteriales	Geodermatophilaceae	Modestobacter	Modestobacter sp019112525	99.98	0.15	90.5518	1	74.5505	4224113
RS_GCF_023516435.1	Bacteria	Actinomycetota	Actinomycetes	Mycobacteriales	Jatrophihabitantaceae	Jatrophihabitans_A	Jatrophihabitans_A telluris	99.86	0.18	90.6358	1	68.1243	4193897
RS_GCF_027247405.1	Bacteria	Actinomycetota	Actinomycetes	Mycobacteriales	Jatrophihabitantaceae	SB3-54	SB3-54 sp027247405	99.67	0.78	91.8036	1	70.7339	4515412
RS_GCF_018324685.1	Bacteria	Actinomycetota	Actinomycetes	Mycobacteriales	Micromonosporaceae	Actinocatenispora	Actinocatenispora sera	96.79	1.49	87.5521	1	72.6283	7044238
RS_GCF_016865425.1	Bacteria	Actinomycetota	Actinomycetes	Mycobacteriales	Micromonosporaceae	Actinocatenispora	Actinocatenispora thailandica	96.64	2.42	87.7227	1	72.9323	7426695
RS_GCF_023499255.1	Bacteria	Actinomycetota	Actinomycetes	Mycobacteriales	Micromonosporaceae	Actinoplanes	Actinoplanes caeruleus_A	100	1.5	89.7229	1	72.0998	8421026
RS_GCF_000494755.1	Bacteria	Actinomycetota	Actinomycetes	Mycobacteriales	Micromonosporaceae	Actinoplanes	Actinoplanes friuliensis	100	0.5	91.2342	1	70.3551	9376071
RS_GCF_018324205.1	Bacteria	Actinomycetota	Actinomycetes	Mycobacteriales	Micromonosporaceae	Actinoplanes	Actinoplanes ianthinogenes	100	1.18	89.5583	1	71.539	9897806
RS_GCF_000284295.1	Bacteria	Actinomycetota	Actinomycetes	Mycobacteriales	Micromonosporaceae	Actinoplanes	Actinoplanes missouriensis	100	0.86	90.1188	1	70.8231	8773466
RS_GCF_000389965.1	Bacteria	Actinomycetota	Actinomycetes	Mycobacteriales	Micromonosporaceae	Actinoplanes	Actinoplanes sp000389965	100	2.03	90.3297	1	71.3111	9228054
RS_GCF_004001265.1	Bacteria	Actinomycetota	Actinomycetes	Mycobacteriales	Micromonosporaceae	Actinoplanes	Actinoplanes sp004001265	100	0.8	90.9538	1	70.3438	9293892
RS_GCF_019704555.1	Bacteria	Actinomycetota	Actinomycetes	Mycobacteriales	Micromonosporaceae	Actinoplanes	Actinoplanes sp019704555	100	3.92	89.7676	1	71.3812	12014766
RS_GCF_030252345.1	Bacteria	Actinomycetota	Actinomycetes	Mycobacteriales	Micromonosporaceae	Actinoplanes	Actinoplanes sp030252345	100	2.25	88.156	1	71.5413	9807870
RS_GCF_900119315.1	Bacteria	Actinomycetota	Actinomycetes	Mycobacteriales	Micromonosporaceae	Actinoplanes	Actinoplanes sp900119315	100	0.74	88.4783	1	71.3192	9240166
RS_GCF_003711105.1	Bacteria	Actinomycetota	Actinomycetes	Mycobacteriales	Micromonosporaceae	Actinoplanes	Actinoplanes teichomyceticus	100	2.9	86.9148	1	72.7483	8287152
RS_GCF_018326265.1	Bacteria	Actinomycetota	Actinomycetes	Mycobacteriales	Micromonosporaceae	Catellatospora	Catellatospora sp018326265	100	1.53	89.5204	1	72.2069	8595826
RS_GCF_002285795.1	Bacteria	Actinomycetota	Actinomycetes	Mycobacteriales	Micromonosporaceae	KBS50	KBS50 sp002285795	99.99	1.16	88.2901	1	72.9064	6689726
RS_GCF_000145235.1	Bacteria	Actinomycetota	Actinomycetes	Mycobacteriales	Micromonosporaceae	Micromonospora	Micromonospora aurantiaca	100	0.01	89.9216	1	72.8221	7025559
RS_GCF_014764405.1	Bacteria	Actinomycetota	Actinomycetes	Mycobacteriales	Micromonosporaceae	Micromonospora	Micromonospora craniellae	100	1.86	88.199	1	70.9118	6839926
RS_GCF_013694245.2	Bacteria	Actinomycetota	Actinomycetes	Mycobacteriales	Micromonosporaceae	Micromonospora	Micromonospora ferruginea	100	0	90.6077	1	73.6898	6701061
RS_GCF_028475105.1	Bacteria	Actinomycetota	Actinomycetes	Mycobacteriales	Micromonosporaceae	Micromonospora	Micromonospora sp028475105	99.99	0.03	88.7011	1	70.9025	7090248
RS_GCF_028993575.1	Bacteria	Actinomycetota	Actinomycetes	Mycobacteriales	Micromonosporaceae	Micromonospora	Micromonospora sp028993575	99.36	0.3	88.9162	1	72.8417	7196442
RS_GCF_000016425.1	Bacteria	Actinomycetota	Actinomycetes	Mycobacteriales	Micromonosporaceae	Micromonospora	Micromonospora tropica	100	0.05	87.8171	1	69.461	5183331
RS_GCF_016925615.1	Bacteria	Actinomycetota	Actinomycetes	Mycobacteriales	Micromonosporaceae	Natronosporangium	Natronosporangium hydrolyticum	99.49	0.56	90.8679	1	70.237	5699854
RS_GCF_011764545.1	Bacteria	Actinomycetota	Actinomycetes	Mycobacteriales	Micromonosporaceae	Phytohabitans	Phytohabitans flavus	89.03	1.47	88.2895	1	70.757	9607004
RS_GCF_011764565.1	Bacteria	Actinomycetota	Actinomycetes	Mycobacteriales	Micromonosporaceae	Phytohabitans	Phytohabitans suffuscus	93.03	1.73	86.0487	1	72.0032	10148719
RS_GCF_003030345.1	Bacteria	Actinomycetota	Actinomycetes	Mycobacteriales	Micromonosporaceae	Plantactinospora	Plantactinospora sp003030345	100	0.37	88.4027	1	72.3833	8333965
RS_GCF_018324255.1	Bacteria	Actinomycetota	Actinomycetes	Mycobacteriales	Micromonosporaceae	Polymorphospora	Polymorphospora rubra	97.38	0.6	88.4743	1	71.804	8365212
RS_GCF_000024545.1	Bacteria	Actinomycetota	Actinomycetes	Mycobacteriales	Micromonosporaceae	Stackebrandtia	Stackebrandtia nassauensis	99.59	0.14	91.241	1	68.1339	6841557
RS_GCF_023520795.1	Bacteria	Actinomycetota	Actinomycetes	Mycobacteriales	Mycobacteriaceae	Corynebacterium	Corynebacterium accolens	100	0.02	88.9249	1	59.5596	2465625
RS_GCF_030408355.1	Bacteria	Actinomycetota	Actinomycetes	Mycobacteriales	Mycobacteriaceae	Corynebacterium	Corynebacterium afermentans	99.86	0.03	90.8596	1	64.733	2375453
RS_GCF_001941425.1	Bacteria	Actinomycetota	Actinomycetes	Mycobacteriales	Mycobacteriaceae	Corynebacterium	Corynebacterium ammoniagenes	99.99	0.1	89.6621	1	55.5428	2790185
RS_GCF_016889425.1	Bacteria	Actinomycetota	Actinomycetes	Mycobacteriales	Mycobacteriaceae	Corynebacterium	Corynebacterium amycolatum	100	0.07	88.2239	1	58.6359	2474943
RS_GCF_014262665.1	Bacteria	Actinomycetota	Actinomycetes	Mycobacteriales	Mycobacteriaceae	Corynebacterium	Corynebacterium anserum	99.98	0	87.233	1	55.1946	2208656
RS_GCF_030408415.1	Bacteria	Actinomycetota	Actinomycetes	Mycobacteriales	Mycobacteriaceae	Corynebacterium	Corynebacterium appendicis	100	1.42	90.0833	1	64.1984	2284440
RS_GCF_030408395.1	Bacteria	Actinomycetota	Actinomycetes	Mycobacteriales	Mycobacteriaceae	Corynebacterium	Corynebacterium aquatimens	99.94	0.59	90.3582	1	60.9774	2524396
RS_GCF_001941445.1	Bacteria	Actinomycetota	Actinomycetes	Mycobacteriales	Mycobacteriaceae	Corynebacterium	Corynebacterium aquilae	100	0	85.0269	1	60.917	2926437
RS_GCF_000590555.1	Bacteria	Actinomycetota	Actinomycetes	Mycobacteriales	Mycobacteriaceae	Corynebacterium	Corynebacterium argentoratense	99.99	0.04	90.8022	1	58.9017	2031902
RS_GCF_030408575.1	Bacteria	Actinomycetota	Actinomycetes	Mycobacteriales	Mycobacteriaceae	Corynebacterium	Corynebacterium auris	100	0.05	89.8541	1	66.983	2439611
RS_GCF_030408435.1	Bacteria	Actinomycetota	Actinomycetes	Mycobacteriales	Mycobacteriaceae	Corynebacterium	Corynebacterium auriscanis	99.91	0.01	87.4502	1	58.4893	2599172
RS_GCF_000980815.1	Bacteria	Actinomycetota	Actinomycetes	Mycobacteriales	Mycobacteriaceae	Corynebacterium	Corynebacterium camporealense	100	0.14	90.5286	1	59.4096	2451810
RS_GCF_030408595.1	Bacteria	Actinomycetota	Actinomycetes	Mycobacteriales	Mycobacteriaceae	Corynebacterium	Corynebacterium canis	99.99	0.26	86.5044	1	60.0637	3045310
RS_GCF_030440535.1	Bacteria	Actinomycetota	Actinomycetes	Mycobacteriales	Mycobacteriaceae	Corynebacterium	Corynebacterium capitovis	99.98	0.01	92.3272	1	64.4489	1979952
RS_GCF_030440555.1	Bacteria	Actinomycetota	Actinomycetes	Mycobacteriales	Mycobacteriaceae	Corynebacterium	Corynebacterium caspium	98.89	0.13	89.4176	1	49.7058	1863130
RS_GCF_003813965.1	Bacteria	Actinomycetota	Actinomycetes	Mycobacteriales	Mycobacteriaceae	Corynebacterium	Corynebacterium choanae	99.95	0.05	78.575	1	57.0372	2986773
RS_GCF_030440575.1	Bacteria	Actinomycetota	Actinomycetes	Mycobacteriales	Mycobacteriaceae	Corynebacterium	Corynebacterium ciconiae	100	0.13	88.3665	1	61.9925	2584365
RS_GCF_030408635.1	Bacteria	Actinomycetota	Actinomycetes	Mycobacteriales	Mycobacteriaceae	Corynebacterium	Corynebacterium coyleae	99.92	0.01	91.4671	1	61.3902	2508772
RS_GCF_900187295.1	Bacteria	Actinomycetota	Actinomycetes	Mycobacteriales	Mycobacteriaceae	Corynebacterium	Corynebacterium cystitidis	100	0.39	88.7725	1	56.9295	3011567
RS_GCF_001457455.1	Bacteria	Actinomycetota	Actinomycetes	Mycobacteriales	Mycobacteriaceae	Corynebacterium	Corynebacterium diphtheriae	99.99	1.1	88.5788	1	53.5242	2463666
RS_GCF_030408675.1	Bacteria	Actinomycetota	Actinomycetes	Mycobacteriales	Mycobacteriaceae	Corynebacterium	Corynebacterium durum	99.98	0.09	89.6661	1	57.1519	2786863
RS_GCF_004795735.1	Bacteria	Actinomycetota	Actinomycetes	Mycobacteriales	Mycobacteriaceae	Corynebacterium	Corynebacterium endometrii	99.99	0.02	87.5339	1	60.9319	2477061
RS_GCF_001021025.1	Bacteria	Actinomycetota	Actinomycetes	Mycobacteriales	Mycobacteriaceae	Corynebacterium	Corynebacterium epidermidicanis	100	0.29	88.9042	1	58.0607	2692072
RS_GCF_020099275.1	Bacteria	Actinomycetota	Actinomycetes	Mycobacteriales	Mycobacteriaceae	Corynebacterium	Corynebacterium falsenii	100	0.14	89.0696	1	63.1773	2677377
RS_GCF_030408755.1	Bacteria	Actinomycetota	Actinomycetes	Mycobacteriales	Mycobacteriaceae	Corynebacterium	Corynebacterium felinum	99.93	0.7	83.7423	1	53.8716	3236025
RS_GCF_030408775.1	Bacteria	Actinomycetota	Actinomycetes	Mycobacteriales	Mycobacteriaceae	Corynebacterium	Corynebacterium fournieri	99.86	0.02	91.8066	1	65.1113	2389603
RS_GCF_001941485.1	Bacteria	Actinomycetota	Actinomycetes	Mycobacteriales	Mycobacteriaceae	Corynebacterium	Corynebacterium frankenforstense	99.99	0.17	88.2443	1	71.5066	2604152
RS_GCF_030408835.1	Bacteria	Actinomycetota	Actinomycetes	Mycobacteriales	Mycobacteriaceae	Corynebacterium	Corynebacterium freneyi	99.97	0.42	89.1712	1	68.8571	2880330
RS_GCF_003813985.1	Bacteria	Actinomycetota	Actinomycetes	Mycobacteriales	Mycobacteriaceae	Corynebacterium	Corynebacterium gerontici	100	0.02	91.283	1	58.5376	2263210
RS_GCF_030408855.1	Bacteria	Actinomycetota	Actinomycetes	Mycobacteriales	Mycobacteriaceae	Corynebacterium	Corynebacterium glaucum	100	0.43	92.0128	1	62.8591	2529320
RS_GCF_030440595.1	Bacteria	Actinomycetota	Actinomycetes	Mycobacteriales	Mycobacteriaceae	Corynebacterium	Corynebacterium glucuronolyticum	99.99	0.28	85.9641	1	59.0384	2866769
RS_GCF_000011325.1	Bacteria	Actinomycetota	Actinomycetes	Mycobacteriales	Mycobacteriaceae	Corynebacterium	Corynebacterium glutamicum	100	0.29	87.2463	1	53.8103	3309401
RS_GCF_030408915.1	Bacteria	Actinomycetota	Actinomycetes	Mycobacteriales	Mycobacteriaceae	Corynebacterium	Corynebacterium guangdongense	99.91	0.02	89.781	1	67.97	2806781
RS_GCF_030408795.1	Bacteria	Actinomycetota	Actinomycetes	Mycobacteriales	Mycobacteriaceae	Corynebacterium	Corynebacterium hansenii	99.99	0.22	89.0376	1	70.137	3098017
RS_GCF_000819445.1	Bacteria	Actinomycetota	Actinomycetes	Mycobacteriales	Mycobacteriaceae	Corynebacterium	Corynebacterium humireducens	100	0.12	91.2426	1	68.5704	2681312
RS_GCF_000739455.1	Bacteria	Actinomycetota	Actinomycetes	Mycobacteriales	Mycobacteriaceae	Corynebacterium	Corynebacterium imitans	99.99	0.13	90.9327	1	64.2678	2565321
RS_GCF_028609865.1	Bacteria	Actinomycetota	Actinomycetes	Mycobacteriales	Mycobacteriaceae	Corynebacterium	Corynebacterium jeddahense	99.55	1.2	90.1685	1	66.9679	2567696
RS_GCF_028609885.1	Bacteria	Actinomycetota	Actinomycetes	Mycobacteriales	Mycobacteriaceae	Corynebacterium	Corynebacterium jeikeium	99.97	0.22	89.526	1	61.4245	2524840
RS_GCF_009734385.1	Bacteria	Actinomycetota	Actinomycetes	Mycobacteriales	Mycobacteriaceae	Corynebacterium	Corynebacterium kalinowskii	100	0.09	91.3425	1	58.5531	2510218
RS_GCF_000023145.1	Bacteria	Actinomycetota	Actinomycetes	Mycobacteriales	Mycobacteriaceae	Corynebacterium	Corynebacterium kroppenstedtii	99.99	0.01	88.4317	1	57.4599	2446804
RS_GCF_000980835.1	Bacteria	Actinomycetota	Actinomycetes	Mycobacteriales	Mycobacteriaceae	Corynebacterium	Corynebacterium kutscheri	99.98	0.18	86.0458	1	46.4628	2354065
RS_GCF_001274895.1	Bacteria	Actinomycetota	Actinomycetes	Mycobacteriales	Mycobacteriaceae	Corynebacterium	Corynebacterium lactis	100	0.05	89.1524	1	60.5298	2769745
RS_GCF_003070865.1	Bacteria	Actinomycetota	Actinomycetes	Mycobacteriales	Mycobacteriaceae	Corynebacterium	Corynebacterium liangguodongii	100	0.11	90.0023	1	66.1398	2357924
RS_GCF_030408375.1	Bacteria	Actinomycetota	Actinomycetes	Mycobacteriales	Mycobacteriaceae	Corynebacterium	Corynebacterium lipophilum	99.9	0.02	91.331	1	65.1785	2353801
RS_GCF_011038655.2	Bacteria	Actinomycetota	Actinomycetes	Mycobacteriales	Mycobacteriaceae	Corynebacterium	Corynebacterium lizhenjunii	99.92	0.18	88.9594	1	61.477	2607882
RS_GCF_014490555.1	Bacteria	Actinomycetota	Actinomycetes	Mycobacteriales	Mycobacteriaceae	Corynebacterium	Corynebacterium lujinxingii	99.97	0.13	91.6103	1	64.4471	2338496
RS_GCF_028609805.1	Bacteria	Actinomycetota	Actinomycetes	Mycobacteriales	Mycobacteriaceae	Corynebacterium	Corynebacterium massiliense	99.98	0.04	89.6586	1	64.8036	2237865
RS_GCF_011612265.2	Bacteria	Actinomycetota	Actinomycetes	Mycobacteriales	Mycobacteriaceae	Corynebacterium	Corynebacterium matruchotii	100	0.81	86.2584	1	57.0769	2866540
RS_GCF_016889765.1	Bacteria	Actinomycetota	Actinomycetes	Mycobacteriales	Mycobacteriaceae	Corynebacterium	Corynebacterium minutissimum_B	99.99	0.17	90.2588	1	59.9541	2725312
RS_GCF_007970465.1	Bacteria	Actinomycetota	Actinomycetes	Mycobacteriales	Mycobacteriaceae	Corynebacterium	Corynebacterium nuruki	99.99	0.48	89.8069	1	69.3484	3173955
RS_GCF_014522205.1	Bacteria	Actinomycetota	Actinomycetes	Mycobacteriales	Mycobacteriaceae	Corynebacterium	Corynebacterium poyangense	100	0.53	90.5675	1	52.5463	2617997
RS_GCF_024453815.1	Bacteria	Actinomycetota	Actinomycetes	Mycobacteriales	Mycobacteriaceae	Corynebacterium	Corynebacterium pseudogenitalium	100	0.19	90.0639	1	60.6613	2389603
RS_GCF_002155265.1	Bacteria	Actinomycetota	Actinomycetes	Mycobacteriales	Mycobacteriaceae	Corynebacterium	Corynebacterium pseudotuberculosis	99.98	0.5	88.2522	1	52.1821	2337763
RS_GCF_000177535.2	Bacteria	Actinomycetota	Actinomycetes	Mycobacteriales	Mycobacteriaceae	Corynebacterium	Corynebacterium resistens	100	0.49	88.9775	1	57.0919	2601311
RS_GCF_016728505.1	Bacteria	Actinomycetota	Actinomycetes	Mycobacteriales	Mycobacteriaceae	Corynebacterium	Corynebacterium riegelii	100	0.09	91.039	1	60.4312	2519232
RS_GCF_902702935.1	Bacteria	Actinomycetota	Actinomycetes	Mycobacteriales	Mycobacteriaceae	Corynebacterium	Corynebacterium rouxii	100	0.22	88.1199	1	53.2285	2451019
RS_GCF_007641235.1	Bacteria	Actinomycetota	Actinomycetes	Mycobacteriales	Mycobacteriaceae	Corynebacterium	Corynebacterium sanguinis	99.99	0.18	90.6686	1	65.259	2362885
RS_GCF_001586215.1	Bacteria	Actinomycetota	Actinomycetes	Mycobacteriales	Mycobacteriaceae	Corynebacterium	Corynebacterium simulans	99.99	0.94	89.816	1	59.008	2737971
RS_GCF_000833575.1	Bacteria	Actinomycetota	Actinomycetes	Mycobacteriales	Mycobacteriaceae	Corynebacterium	Corynebacterium singulare	100	0.23	89.9284	1	60.1191	2830519
RS_GCF_007904105.1	Bacteria	Actinomycetota	Actinomycetes	Mycobacteriales	Mycobacteriaceae	Corynebacterium	Corynebacterium sp007904105	99.35	0.4	89.9767	1	47.5527	2236339
RS_GCF_021496665.1	Bacteria	Actinomycetota	Actinomycetes	Mycobacteriales	Mycobacteriaceae	Corynebacterium	Corynebacterium sp021496665	99.8	1.52	90.5148	1	64.8968	2453109
RS_GCF_030503595.1	Bacteria	Actinomycetota	Actinomycetes	Mycobacteriales	Mycobacteriaceae	Corynebacterium	Corynebacterium sp025144245	99.98	0.25	90.4515	1	64.0662	2313418
RS_GCF_027886475.1	Bacteria	Actinomycetota	Actinomycetes	Mycobacteriales	Mycobacteriaceae	Corynebacterium	Corynebacterium sp027886475	99.96	0.1	83.5205	1	60.0731	3043024
RS_GCF_030252165.1	Bacteria	Actinomycetota	Actinomycetes	Mycobacteriales	Mycobacteriaceae	Corynebacterium	Corynebacterium sp030252165	99.98	0.04	91.0223	1	57.8318	2567397
RS_GCF_030252185.1	Bacteria	Actinomycetota	Actinomycetes	Mycobacteriales	Mycobacteriaceae	Corynebacterium	Corynebacterium sp030252185	98.78	0.1	89.9065	1	67.6425	2858263
RS_GCF_030503635.1	Bacteria	Actinomycetota	Actinomycetes	Mycobacteriales	Mycobacteriaceae	Corynebacterium	Corynebacterium sp030503635	99.94	0.01	90.1581	1	63.0895	2118088
RS_GCF_001941505.1	Bacteria	Actinomycetota	Actinomycetes	Mycobacteriales	Mycobacteriaceae	Corynebacterium	Corynebacterium sphenisci	99.99	0.14	91.0951	1	74.7296	2594799
RS_GCF_002355155.1	Bacteria	Actinomycetota	Actinomycetes	Mycobacteriales	Mycobacteriaceae	Corynebacterium	Corynebacterium suranareeae	100	0.44	86.8614	1	51.8172	3537507
RS_GCF_000418365.1	Bacteria	Actinomycetota	Actinomycetes	Mycobacteriales	Mycobacteriaceae	Corynebacterium	Corynebacterium terpenotabidum	99.85	0.3	89.8752	1	67.0176	2751233
RS_GCF_001021045.1	Bacteria	Actinomycetota	Actinomycetes	Mycobacteriales	Mycobacteriaceae	Corynebacterium	Corynebacterium testudinoris	100	0.14	90.9004	1	63.1384	2721226
RS_GCF_030506365.1	Bacteria	Actinomycetota	Actinomycetes	Mycobacteriales	Mycobacteriaceae	Corynebacterium	Corynebacterium tuberculostearicum_E	99.98	0.17	90.2226	1	59.9279	2472157
RS_GCF_020616335.1	Bacteria	Actinomycetota	Actinomycetes	Mycobacteriales	Mycobacteriaceae	Corynebacterium	Corynebacterium uberis	99.96	0.07	88.0216	1	65.4538	2533318
RS_GCF_900187135.1	Bacteria	Actinomycetota	Actinomycetes	Mycobacteriales	Mycobacteriaceae	Corynebacterium	Corynebacterium ulcerans	99.97	0.23	88.4578	1	53.3122	2453761
RS_GCF_000069945.1	Bacteria	Actinomycetota	Actinomycetes	Mycobacteriales	Mycobacteriaceae	Corynebacterium	Corynebacterium urealyticum	99.99	1.39	88.5203	1	64.1852	2369219
RS_GCF_009026825.1	Bacteria	Actinomycetota	Actinomycetes	Mycobacteriales	Mycobacteriaceae	Corynebacterium	Corynebacterium urogenitale	99.8	0.1	88.5153	1	59.9481	2351892
RS_GCF_001021065.1	Bacteria	Actinomycetota	Actinomycetes	Mycobacteriales	Mycobacteriaceae	Corynebacterium	Corynebacterium uterequi	99.99	0.03	89.6941	1	65.4979	2419437
RS_GCF_000550805.1	Bacteria	Actinomycetota	Actinomycetes	Mycobacteriales	Mycobacteriaceae	Corynebacterium	Corynebacterium vitaeruminis	100	0.33	87.3777	1	65.5253	2931780
GB_GCA_014490595.1	Bacteria	Actinomycetota	Actinomycetes	Mycobacteriales	Mycobacteriaceae	Corynebacterium	Corynebacterium wankanglinii	77.99	1.39	89.355	1	64.431	1997846
RS_GCF_003065405.1	Bacteria	Actinomycetota	Actinomycetes	Mycobacteriales	Mycobacteriaceae	Corynebacterium	Corynebacterium yudongzhengii	100	0.13	86.9289	1	64.9265	2511302
RS_GCF_014490575.1	Bacteria	Actinomycetota	Actinomycetes	Mycobacteriales	Mycobacteriaceae	Corynebacterium	Corynebacterium zhongnanshanii	99.9	0.01	89.6434	1	61.1621	2206897
RS_GCF_003052165.1	Bacteria	Actinomycetota	Actinomycetes	Mycobacteriales	Mycobacteriaceae	Dietzia	Dietzia sp003052165	100	0.02	91.4194	1	70.2432	3720309
RS_GCF_001659785.1	Bacteria	Actinomycetota	Actinomycetes	Mycobacteriales	Mycobacteriaceae	Dietzia	Dietzia timorensis	99.99	0.41	89.168	1	65.5832	3607892
RS_GCF_003855095.1	Bacteria	Actinomycetota	Actinomycetes	Mycobacteriales	Mycobacteriaceae	Gordonia	Gordonia insulae	100	0.1	92.1084	1	67.3639	5962176
RS_GCF_002993285.1	Bacteria	Actinomycetota	Actinomycetes	Mycobacteriales	Mycobacteriaceae	Gordonia	Gordonia iterans	100	0.03	90.4492	1	68.9609	4006485
RS_GCF_014041935.1	Bacteria	Actinomycetota	Actinomycetes	Mycobacteriales	Mycobacteriaceae	Gordonia	Gordonia jinghuaiqii	100	0.44	90.9932	1	67.5585	5184113
RS_GCF_024734075.1	Bacteria	Actinomycetota	Actinomycetes	Mycobacteriales	Mycobacteriaceae	Gordonia	Gordonia mangrovi	99.99	0.03	90.8522	1	66.9688	5388218
RS_GCF_001305675.1	Bacteria	Actinomycetota	Actinomycetes	Mycobacteriales	Mycobacteriaceae	Gordonia	Gordonia phthalatica	100	0.05	90.9834	1	67.9969	4428727
RS_GCF_017654315.1	Bacteria	Actinomycetota	Actinomycetes	Mycobacteriales	Mycobacteriaceae	Gordonia	Gordonia polyisoprenivorans_A	100	0.2	90.457	1	66.9089	6033879
RS_GCF_025273675.1	Bacteria	Actinomycetota	Actinomycetes	Mycobacteriales	Mycobacteriaceae	Gordonia	Gordonia pseudamarae	99.97	1.59	90.1395	1	66.9283	5147008
RS_GCF_013348785.1	Bacteria	Actinomycetota	Actinomycetes	Mycobacteriales	Mycobacteriaceae	Gordonia	Gordonia sp013348785	99.99	0.09	92.5387	1	68.786	3747033
RS_GCF_016919385.1	Bacteria	Actinomycetota	Actinomycetes	Mycobacteriales	Mycobacteriaceae	Gordonia	Gordonia sp016919385	100	0.13	92.2071	1	66.1541	4260791
RS_GCF_023100845.1	Bacteria	Actinomycetota	Actinomycetes	Mycobacteriales	Mycobacteriaceae	Gordonia	Gordonia sp023100845	100	0	90.4313	1	69.7256	4480774
RS_GCF_001698225.1	Bacteria	Actinomycetota	Actinomycetes	Mycobacteriales	Mycobacteriaceae	Gordonia	Gordonia terrae	100	0.27	91.1631	1	67.8105	5701501
RS_GCF_007559005.1	Bacteria	Actinomycetota	Actinomycetes	Mycobacteriales	Mycobacteriaceae	Gordonia	Gordonia zhaorongruii	100	0	91.8661	1	66.9456	3233079
RS_GCF_001293125.1	Bacteria	Actinomycetota	Actinomycetes	Mycobacteriales	Mycobacteriaceae	Lawsonella	Lawsonella clevelandensis	99.98	0.14	89.1594	1	58.5933	1860551
RS_GCF_010726245.1	Bacteria	Actinomycetota	Actinomycetes	Mycobacteriales	Mycobacteriaceae	Mycobacterium	Mycobacterium aichiense	100	0.13	93.1176	1	66.7477	5925482
RS_GCF_010731855.1	Bacteria	Actinomycetota	Actinomycetes	Mycobacteriales	Mycobacteriaceae	Mycobacterium	Mycobacterium anyangense	100	0.09	93.0815	1	67.1049	5696751
RS_GCF_900637195.1	Bacteria	Actinomycetota	Actinomycetes	Mycobacteriales	Mycobacteriaceae	Mycobacterium	Mycobacterium aurum	100	0.1	93.1266	1	67.5378	6035584
GB_GCA_900078775.1	Bacteria	Actinomycetota	Actinomycetes	Mycobacteriales	Mycobacteriaceae	Mycobacterium	Mycobacterium aurum_A	99.97	1.27	92.8318	1	68.521	6038730
RS_GCF_009741445.1	Bacteria	Actinomycetota	Actinomycetes	Mycobacteriales	Mycobacteriaceae	Mycobacterium	Mycobacterium avium	100	0.01	91.608	1	69.2817	4956929
RS_GCF_016313185.1	Bacteria	Actinomycetota	Actinomycetes	Mycobacteriales	Mycobacteriaceae	Mycobacterium	Mycobacterium baixiangningiae	99.77	0.04	91.827	1	67.6927	6181092
RS_GCF_900292015.1	Bacteria	Actinomycetota	Actinomycetes	Mycobacteriales	Mycobacteriaceae	Mycobacterium	Mycobacterium basiliense	100	0.53	90.5817	1	65.0234	5607630
RS_GCF_025215495.1	Bacteria	Actinomycetota	Actinomycetes	Mycobacteriales	Mycobacteriaceae	Mycobacterium	Mycobacterium brumae	100	0.04	91.3334	1	69.1624	3988920
RS_GCF_010731795.1	Bacteria	Actinomycetota	Actinomycetes	Mycobacteriales	Mycobacteriaceae	Mycobacterium	Mycobacterium celeriflavum	100	0	92.7666	1	66.8817	5024249
RS_GCF_001632805.1	Bacteria	Actinomycetota	Actinomycetes	Mycobacteriales	Mycobacteriaceae	Mycobacterium	Mycobacterium chelonae	100	0.09	92.7923	1	63.9202	5029817
RS_GCF_900637205.1	Bacteria	Actinomycetota	Actinomycetes	Mycobacteriales	Mycobacteriaceae	Mycobacterium	Mycobacterium chitae	100	0	92.7795	1	68.8758	5461769
RS_GCF_002105755.1	Bacteria	Actinomycetota	Actinomycetes	Mycobacteriales	Mycobacteriaceae	Mycobacterium	Mycobacterium colombiense	100	0.76	91.0638	1	68.0889	5581643
RS_GCF_010729895.1	Bacteria	Actinomycetota	Actinomycetes	Mycobacteriales	Mycobacteriaceae	Mycobacterium	Mycobacterium confluentis	100	0.03	92.5636	1	67.4899	5876557
RS_GCF_010730195.1	Bacteria	Actinomycetota	Actinomycetes	Mycobacteriales	Mycobacteriaceae	Mycobacterium	Mycobacterium conspicuum	100	0.03	92.4454	1	67.3869	6237139
RS_GCF_010727945.1	Bacteria	Actinomycetota	Actinomycetes	Mycobacteriales	Mycobacteriaceae	Mycobacterium	Mycobacterium cookii	99.98	1.27	92.4222	1	65.9777	5318517
RS_GCF_019456655.1	Bacteria	Actinomycetota	Actinomycetes	Mycobacteriales	Mycobacteriaceae	Mycobacterium	Mycobacterium diernhoferi	100	0.29	92.6644	1	67.8803	5998503
RS_GCF_010728155.1	Bacteria	Actinomycetota	Actinomycetes	Mycobacteriales	Mycobacteriaceae	Mycobacterium	Mycobacterium doricum	100	0.18	88.7952	1	67.5086	4029398
RS_GCF_010726645.1	Bacteria	Actinomycetota	Actinomycetes	Mycobacteriales	Mycobacteriaceae	Mycobacterium	Mycobacterium duvalii	100	0.01	93.0722	1	68.2896	5657388
RS_GCF_010726955.1	Bacteria	Actinomycetota	Actinomycetes	Mycobacteriales	Mycobacteriaceae	Mycobacterium	Mycobacterium fallax	100	0.36	91.3341	1	70.3734	4156821
RS_GCF_010730355.1	Bacteria	Actinomycetota	Actinomycetes	Mycobacteriales	Mycobacteriaceae	Mycobacterium	Mycobacterium florentinum	100	0.11	91.9595	1	66.3766	6219859
RS_GCF_022179545.1	Bacteria	Actinomycetota	Actinomycetes	Mycobacteriales	Mycobacteriaceae	Mycobacterium	Mycobacterium fortuitum	100	0.17	92.6972	1	66.1927	6406072
RS_GCF_010728925.1	Bacteria	Actinomycetota	Actinomycetes	Mycobacteriales	Mycobacteriaceae	Mycobacterium	Mycobacterium gadium	99.98	0.24	92.7564	1	65.6637	5964999
RS_GCF_022370755.2	Bacteria	Actinomycetota	Actinomycetes	Mycobacteriales	Mycobacteriaceae	Mycobacterium	Mycobacterium goodii	99.99	0.64	92.148	1	67.052	6741306
GB_GCA_001187505.1	Bacteria	Actinomycetota	Actinomycetes	Mycobacteriales	Mycobacteriaceae	Mycobacterium	Mycobacterium goodii_B	100	0.68	92.3344	1	67.5719	7105933
RS_GCF_016767715.1	Bacteria	Actinomycetota	Actinomycetes	Mycobacteriales	Mycobacteriaceae	Mycobacterium	Mycobacterium gwanakae	100	0.11	92.548	1	64.0162	5061177
RS_GCF_000340435.2	Bacteria	Actinomycetota	Actinomycetes	Mycobacteriales	Mycobacteriaceae	Mycobacterium	Mycobacterium haemophilum	99.94	0.11	88.8832	1	63.948	4235765
RS_GCF_900603025.1	Bacteria	Actinomycetota	Actinomycetes	Mycobacteriales	Mycobacteriaceae	Mycobacterium	Mycobacterium hassiacum	100	0.33	91.5597	1	69.2979	5269097
RS_GCF_016592155.1	Bacteria	Actinomycetota	Actinomycetes	Mycobacteriales	Mycobacteriaceae	Mycobacterium	Mycobacterium heckeshornense	99.72	0.08	90.5153	1	65.9294	4957188
RS_GCF_010730745.1	Bacteria	Actinomycetota	Actinomycetes	Mycobacteriales	Mycobacteriaceae	Mycobacterium	Mycobacterium heidelbergense	100	0.04	89.0332	1	67.9359	5050576
RS_GCF_010731895.1	Bacteria	Actinomycetota	Actinomycetes	Mycobacteriales	Mycobacteriaceae	Mycobacterium	Mycobacterium helvum	100	0.26	92.1918	1	65.8237	6400811
RS_GCF_019645815.1	Bacteria	Actinomycetota	Actinomycetes	Mycobacteriales	Mycobacteriaceae	Mycobacterium	Mycobacterium heraklionense	100	0	92.3731	1	67.8177	5061737
GB_GCA_024758765.1	Bacteria	Actinomycetota	Actinomycetes	Mycobacteriales	Mycobacteriaceae	Mycobacterium	Mycobacterium heraklionense_C	99.99	0.11	91.729	1	67.2505	4882418
RS_GCF_010729485.1	Bacteria	Actinomycetota	Actinomycetes	Mycobacteriales	Mycobacteriaceae	Mycobacterium	Mycobacterium hiberniae	100	0.03	92.3328	1	68.509	4396654
RS_GCF_019645835.1	Bacteria	Actinomycetota	Actinomycetes	Mycobacteriales	Mycobacteriaceae	Mycobacterium	Mycobacterium holsaticum	99.99	0.17	93.2545	1	67.2345	5623714
RS_GCF_001605725.1	Bacteria	Actinomycetota	Actinomycetes	Mycobacteriales	Mycobacteriaceae	Mycobacterium	Mycobacterium immunogenum	100	0.12	92.4855	1	64.2733	5573781
RS_GCF_010731615.1	Bacteria	Actinomycetota	Actinomycetes	Mycobacteriales	Mycobacteriaceae	Mycobacterium	Mycobacterium insubricum	100	0.12	92.2557	1	68.821	4577045
RS_GCF_000277125.1	Bacteria	Actinomycetota	Actinomycetes	Mycobacteriales	Mycobacteriaceae	Mycobacterium	Mycobacterium intracellulare	100	0.23	91.5586	1	68.1008	5402402
RS_GCF_021654635.1	Bacteria	Actinomycetota	Actinomycetes	Mycobacteriales	Mycobacteriaceae	Mycobacterium	Mycobacterium kiyosense	98.51	0.65	89.2965	1	67.085	6346450
RS_GCF_010731535.1	Bacteria	Actinomycetota	Actinomycetes	Mycobacteriales	Mycobacteriaceae	Mycobacterium	Mycobacterium lacus	100	0	89.6724	1	66.9483	5092988
RS_GCF_000195855.1	Bacteria	Actinomycetota	Actinomycetes	Mycobacteriales	Mycobacteriaceae	Mycobacterium	Mycobacterium leprae	99.99	0.01	68.5274	1	57.7967	3268203
RS_GCF_000975265.2	Bacteria	Actinomycetota	Actinomycetes	Mycobacteriales	Mycobacteriaceae	Mycobacterium	Mycobacterium lepromatosis	100	0.03	68.2028	1	57.891	3271694
RS_GCF_010731695.1	Bacteria	Actinomycetota	Actinomycetes	Mycobacteriales	Mycobacteriaceae	Mycobacterium	Mycobacterium litorale	100	1.37	93.0417	1	68.9207	5579510
GB_GCA_002007745.1	Bacteria	Actinomycetota	Actinomycetes	Mycobacteriales	Mycobacteriaceae	Mycobacterium	Mycobacterium litorale_A	100	0.34	91.987	1	67.3537	6103712
RS_GCF_014218295.1	Bacteria	Actinomycetota	Actinomycetes	Mycobacteriales	Mycobacteriaceae	Mycobacterium	Mycobacterium litorale_B	100	0.12	92.3735	1	68.8814	5634149
RS_GCF_010727475.1	Bacteria	Actinomycetota	Actinomycetes	Mycobacteriales	Mycobacteriaceae	Mycobacterium	Mycobacterium mageritense	100	0.23	92.4778	1	66.9248	8006721
RS_GCF_019645855.1	Bacteria	Actinomycetota	Actinomycetes	Mycobacteriales	Mycobacteriaceae	Mycobacterium	Mycobacterium malmoense	100	0.4	88.9343	1	66.9863	5319859
RS_GCF_010731775.1	Bacteria	Actinomycetota	Actinomycetes	Mycobacteriales	Mycobacteriaceae	Mycobacterium	Mycobacterium mantenii	100	0.24	90.6966	1	66.8795	6185541
RS_GCF_003391395.1	Bacteria	Actinomycetota	Actinomycetes	Mycobacteriales	Mycobacteriaceae	Mycobacterium	Mycobacterium marinum	100	0.65	90.2074	1	65.7179	6453310
RS_GCF_015710575.1	Bacteria	Actinomycetota	Actinomycetes	Mycobacteriales	Mycobacteriaceae	Mycobacterium	Mycobacterium mengxianglii	99.94	0.75	91.2632	1	66.2938	5962395
RS_GCF_010731755.1	Bacteria	Actinomycetota	Actinomycetes	Mycobacteriales	Mycobacteriaceae	Mycobacterium	Mycobacterium minnesotense	100	0.19	92.453	1	67.0972	4224047
RS_GCF_010731575.1	Bacteria	Actinomycetota	Actinomycetes	Mycobacteriales	Mycobacteriaceae	Mycobacterium	Mycobacterium monacense	100	0.34	92.5531	1	68.4148	6042466
RS_GCF_010726085.1	Bacteria	Actinomycetota	Actinomycetes	Mycobacteriales	Mycobacteriaceae	Mycobacterium	Mycobacterium moriokaense	100	0.26	92.7927	1	66.0102	6225779
RS_GCF_005670685.2	Bacteria	Actinomycetota	Actinomycetes	Mycobacteriales	Mycobacteriaceae	Mycobacterium	Mycobacterium mucogenicum_B	100	0.25	92.0131	1	67.2339	6099273
RS_GCF_000317305.3	Bacteria	Actinomycetota	Actinomycetes	Mycobacteriales	Mycobacteriaceae	Mycobacterium	Mycobacterium neoaurum_A	100	0.01	92.9401	1	66.8854	5421267
GB_GCA_900637135.1	Bacteria	Actinomycetota	Actinomycetes	Mycobacteriales	Mycobacteriaceae	Mycobacterium	Mycobacterium neumannii	100	0	92.7483	1	66.7871	5395557
RS_GCF_010731635.1	Bacteria	Actinomycetota	Actinomycetes	Mycobacteriales	Mycobacteriaceae	Mycobacterium	Mycobacterium noviomagense	100	0.02	91.5214	1	65.7617	4779798
RS_GCF_010731655.1	Bacteria	Actinomycetota	Actinomycetes	Mycobacteriales	Mycobacteriaceae	Mycobacterium	Mycobacterium paraseoulense	100	0.29	91.3876	1	67.8982	6085955
RS_GCF_022430545.2	Bacteria	Actinomycetota	Actinomycetes	Mycobacteriales	Mycobacteriaceae	Mycobacterium	Mycobacterium paraterrae	100	0.39	91.9271	1	65.5457	5522624
RS_GCF_010730575.1	Bacteria	Actinomycetota	Actinomycetes	Mycobacteriales	Mycobacteriaceae	Mycobacterium	Mycobacterium parmense	100	0.08	90.5924	1	68.3921	5952912
RS_GCF_001583415.1	Bacteria	Actinomycetota	Actinomycetes	Mycobacteriales	Mycobacteriaceae	Mycobacterium	Mycobacterium phlei	100	0	93.0482	1	69.4396	5349645
RS_GCF_010731115.1	Bacteria	Actinomycetota	Actinomycetes	Mycobacteriales	Mycobacteriaceae	Mycobacterium	Mycobacterium phocaicum	100	0.78	91.3692	1	67.0538	5853197
RS_GCF_010729305.1	Bacteria	Actinomycetota	Actinomycetes	Mycobacteriales	Mycobacteriaceae	Mycobacterium	Mycobacterium psychrotolerans	100	0.01	92.8722	1	68.7474	5732362
RS_GCF_010725725.1	Bacteria	Actinomycetota	Actinomycetes	Mycobacteriales	Mycobacteriaceae	Mycobacterium	Mycobacterium pulveris	99.99	0.11	93.0604	1	67.517	5484749
RS_GCF_000230895.2	Bacteria	Actinomycetota	Actinomycetes	Mycobacteriales	Mycobacteriaceae	Mycobacterium	Mycobacterium rhodesiae_A	100	0.26	92.5961	1	65.4905	6415739
RS_GCF_004924335.1	Bacteria	Actinomycetota	Actinomycetes	Mycobacteriales	Mycobacteriaceae	Mycobacterium	Mycobacterium salmoniphilum	100	0.07	92.5837	1	64.2897	4776697
RS_GCF_001456355.1	Bacteria	Actinomycetota	Actinomycetes	Mycobacteriales	Mycobacteriaceae	Mycobacterium	Mycobacterium saopaulense	99.98	0.06	92.8747	1	64.8012	4649175
RS_GCF_010731875.1	Bacteria	Actinomycetota	Actinomycetes	Mycobacteriales	Mycobacteriaceae	Mycobacterium	Mycobacterium sarraceniae	100	0.54	90.1626	1	65.9463	4828255
RS_GCF_010729105.1	Bacteria	Actinomycetota	Actinomycetes	Mycobacteriales	Mycobacteriaceae	Mycobacterium	Mycobacterium saskatchewanense	100	1.28	90.2943	1	68.2755	6008916
RS_GCF_010731595.1	Bacteria	Actinomycetota	Actinomycetes	Mycobacteriales	Mycobacteriaceae	Mycobacterium	Mycobacterium seoulense	99.98	0.27	91.5244	1	68.2903	5531300
RS_GCF_002356315.1	Bacteria	Actinomycetota	Actinomycetes	Mycobacteriales	Mycobacteriaceae	Mycobacterium	Mycobacterium shigaense	100	0	91.2175	1	67.26	5232660
RS_GCF_010730055.1	Bacteria	Actinomycetota	Actinomycetes	Mycobacteriales	Mycobacteriaceae	Mycobacterium	Mycobacterium shinjukuense	100	0.18	89.7719	1	67.7871	4504020
RS_GCF_010727605.1	Bacteria	Actinomycetota	Actinomycetes	Mycobacteriales	Mycobacteriaceae	Mycobacterium	Mycobacterium simiae	100	0.22	91.1846	1	66.2219	5788994
RS_GCF_001457595.1	Bacteria	Actinomycetota	Actinomycetes	Mycobacteriales	Mycobacteriaceae	Mycobacterium	Mycobacterium smegmatis	100	0.55	92.3639	1	67.3289	6983267
RS_GCF_001021385.1	Bacteria	Actinomycetota	Actinomycetes	Mycobacteriales	Mycobacteriaceae	Mycobacterium	Mycobacterium sp001021385	99.99	0.09	93.205	1	66.3514	6177406
RS_GCF_010725485.1	Bacteria	Actinomycetota	Actinomycetes	Mycobacteriales	Mycobacteriaceae	Mycobacterium	Mycobacterium sp002946335	100	0.03	93.3554	1	68.3914	6044196
RS_GCF_022557175.1	Bacteria	Actinomycetota	Actinomycetes	Mycobacteriales	Mycobacteriaceae	Mycobacterium	Mycobacterium sp022557175	100	1.31	92.4989	1	66.3815	7267399
RS_GCF_026625985.1	Bacteria	Actinomycetota	Actinomycetes	Mycobacteriales	Mycobacteriaceae	Mycobacterium	Mycobacterium sp026625985	100	0.19	91.8059	1	66.0043	6003144
RS_GCF_030252325.1	Bacteria	Actinomycetota	Actinomycetes	Mycobacteriales	Mycobacteriaceae	Mycobacterium	Mycobacterium sp030252325	100	0.96	92.9889	1	66.8663	5102433
RS_GCF_030295745.1	Bacteria	Actinomycetota	Actinomycetes	Mycobacteriales	Mycobacteriaceae	Mycobacterium	Mycobacterium sp030295745	100	0	92.3043	1	67.33	6054104
RS_GCF_030486405.1	Bacteria	Actinomycetota	Actinomycetes	Mycobacteriales	Mycobacteriaceae	Mycobacterium	Mycobacterium sp030486405	100	0.08	92.4331	1	67.0527	6488666
RS_GCF_963378075.1	Bacteria	Actinomycetota	Actinomycetes	Mycobacteriales	Mycobacteriaceae	Mycobacterium	Mycobacterium sp963378075	99.98	0.01	92.752	1	68.6357	4341397
RS_GCF_963378095.1	Bacteria	Actinomycetota	Actinomycetes	Mycobacteriales	Mycobacteriaceae	Mycobacterium	Mycobacterium sp963378095	100	0.25	92.0043	1	67.7254	5453374
RS_GCF_963378105.1	Bacteria	Actinomycetota	Actinomycetes	Mycobacteriales	Mycobacteriaceae	Mycobacterium	Mycobacterium sp963378105	99.97	0.02	92.8126	1	67.4839	4794172
RS_GCF_018278905.1	Bacteria	Actinomycetota	Actinomycetes	Mycobacteriales	Mycobacteriaceae	Mycobacterium	Mycobacterium spongiae	99.99	0.2	90.7451	1	65.5578	5581157
RS_GCF_002356335.1	Bacteria	Actinomycetota	Actinomycetes	Mycobacteriales	Mycobacteriaceae	Mycobacterium	Mycobacterium stephanolepidis	100	0.2	92.4891	1	63.9523	4994485
RS_GCF_010731715.1	Bacteria	Actinomycetota	Actinomycetes	Mycobacteriales	Mycobacteriaceae	Mycobacterium	Mycobacterium stomatepiae	100	0.17	90.6646	1	65.9599	6210822
RS_GCF_010727125.1	Bacteria	Actinomycetota	Actinomycetes	Mycobacteriales	Mycobacteriaceae	Mycobacterium	Mycobacterium terrae	100	0	92.5915	1	68.442	4566186
RS_GCF_900187065.1	Bacteria	Actinomycetota	Actinomycetes	Mycobacteriales	Mycobacteriaceae	Mycobacterium	Mycobacterium thermoresistibile	100	0.01	91.818	1	68.9769	4950685
RS_GCF_010725885.1	Bacteria	Actinomycetota	Actinomycetes	Mycobacteriales	Mycobacteriaceae	Mycobacterium	Mycobacterium tokaiense	100	0.2	93.2961	1	67.9065	6328149
RS_GCF_000195955.2	Bacteria	Actinomycetota	Actinomycetes	Mycobacteriales	Mycobacteriaceae	Mycobacterium	Mycobacterium tuberculosis	100	0.75	90.4088	1	65.6147	4411532
RS_GCF_013466425.1	Bacteria	Actinomycetota	Actinomycetes	Mycobacteriales	Mycobacteriaceae	Mycobacterium	Mycobacterium vicinigordonae	100	2.1	91.9302	1	65.3523	6266765
RS_GCF_022374935.2	Bacteria	Actinomycetota	Actinomycetes	Mycobacteriales	Mycobacteriaceae	Mycobacterium	Mycobacterium virginiense	100	0.21	92.3032	1	67.4332	4980142
RS_GCF_009936235.1	Bacteria	Actinomycetota	Actinomycetes	Mycobacteriales	Mycobacteriaceae	Mycobacterium	Mycobacterium xenopi	99.94	1.03	90.6416	1	65.9122	4917655
RS_GCF_011801145.1	Bacteria	Actinomycetota	Actinomycetes	Mycobacteriales	Mycobacteriaceae	Nocardia	Nocardia arthritidis_A	100	3.05	89.1154	1	66.7259	10014015
RS_GCF_900637185.1	Bacteria	Actinomycetota	Actinomycetes	Mycobacteriales	Mycobacteriaceae	Nocardia	Nocardia asteroides	100	0.23	90.1819	1	69.8758	6983363
RS_GCF_021183625.1	Bacteria	Actinomycetota	Actinomycetes	Mycobacteriales	Mycobacteriaceae	Nocardia	Nocardia asteroides_A	100	0.01	90.7609	1	71.7507	6986884
RS_GCF_000250675.2	Bacteria	Actinomycetota	Actinomycetes	Mycobacteriales	Mycobacteriaceae	Nocardia	Nocardia brasiliensis_B	100	0.57	88.8159	1	68.0471	9436348
RS_GCF_011801125.1	Bacteria	Actinomycetota	Actinomycetes	Mycobacteriales	Mycobacteriaceae	Nocardia	Nocardia brasiliensis_C	100	0.84	88.4066	1	68.3961	7949490
RS_GCF_000284035.1	Bacteria	Actinomycetota	Actinomycetes	Mycobacteriales	Mycobacteriaceae	Nocardia	Nocardia cyriacigeorgica_B	100	0.02	88.8741	1	68.3661	6194645
RS_GCF_013744875.1	Bacteria	Actinomycetota	Actinomycetes	Mycobacteriales	Mycobacteriaceae	Nocardia	Nocardia huaxiensis	100	0.45	90.278	1	67.8033	8339910
RS_GCF_019222765.1	Bacteria	Actinomycetota	Actinomycetes	Mycobacteriales	Mycobacteriaceae	Nocardia	Nocardia iowensis	100	1.95	88.3086	1	66.8294	8948074
RS_GCF_001886715.1	Bacteria	Actinomycetota	Actinomycetes	Mycobacteriales	Mycobacteriaceae	Nocardia	Nocardia mangyaensis	100	0.37	89.2176	1	68.0864	7310115
RS_GCF_000523235.1	Bacteria	Actinomycetota	Actinomycetes	Mycobacteriales	Mycobacteriaceae	Nocardia	Nocardia nova_A	100	0.2	89.3472	1	67.7702	8348532
RS_GCF_027924405.1	Bacteria	Actinomycetota	Actinomycetes	Mycobacteriales	Mycobacteriaceae	Nocardia	Nocardia sputorum	100	0.31	87.8555	1	68.8902	7431165
RS_GCF_018362975.1	Bacteria	Actinomycetota	Actinomycetes	Mycobacteriales	Mycobacteriaceae	Nocardia	Nocardia tengchongensis	99.38	1.74	87.4888	1	68.2568	8006012
RS_GCF_900187265.1	Bacteria	Actinomycetota	Actinomycetes	Mycobacteriales	Mycobacteriaceae	Rhodococcus	Rhodococcus rhodochrous	100	0.11	91.3621	1	68.1736	5274756
RS_GCF_000954115.1	Bacteria	Actinomycetota	Actinomycetes	Mycobacteriales	Mycobacteriaceae	Rhodococcus	Rhodococcus sp000954115	100	0.05	92.2781	1	64.9277	5341557
RS_GCF_001767395.1	Bacteria	Actinomycetota	Actinomycetes	Mycobacteriales	Mycobacteriaceae	Rhodococcus	Rhodococcus sp001767395	100	0.1	90.2242	1	64.0753	4444448
RS_GCF_013348805.1	Bacteria	Actinomycetota	Actinomycetes	Mycobacteriales	Mycobacteriaceae	Rhodococcus	Rhodococcus sp003350365	100	1.3	89.3072	1	68.1327	5713496
RS_GCF_003641205.1	Bacteria	Actinomycetota	Actinomycetes	Mycobacteriales	Mycobacteriaceae	Rhodococcus	Rhodococcus sp003641205	100	0.56	91.6292	1	63.194	5868661
RS_GCF_004328705.1	Bacteria	Actinomycetota	Actinomycetes	Mycobacteriales	Mycobacteriaceae	Rhodococcus	Rhodococcus sp004328705	100	2.34	89.8212	1	66.4204	5098030
RS_GCF_004795915.1	Bacteria	Actinomycetota	Actinomycetes	Mycobacteriales	Mycobacteriaceae	Rhodococcus	Rhodococcus sp004795915	100	0.16	90.831	1	62.0738	4727363
RS_GCF_025837095.1	Bacteria	Actinomycetota	Actinomycetes	Mycobacteriales	Mycobacteriaceae	Rhodococcus	Rhodococcus sp025837095	99.99	0.03	91.4662	1	69.8145	4532339
RS_GCF_014217785.1	Bacteria	Actinomycetota	Actinomycetes	Mycobacteriales	Mycobacteriaceae	Rhodococcus	Rhodococcus triatomae	100	0.39	90.8521	1	68.6784	4772018
RS_GCF_000092825.1	Bacteria	Actinomycetota	Actinomycetes	Mycobacteriales	Mycobacteriaceae	Segniliparus	Segniliparus rotundus	99.99	0.03	90.7199	1	66.7913	3157527
RS_GCF_019285775.1	Bacteria	Actinomycetota	Actinomycetes	Mycobacteriales	Mycobacteriaceae	Skermania	Skermania piniformis	99.98	0.11	92.3737	1	68.6048	4230116
RS_GCF_014126825.1	Bacteria	Actinomycetota	Actinomycetes	Mycobacteriales	Mycobacteriaceae	Tomitella	Tomitella gaofuii	99.02	0.7	89.0239	1	70.9375	4353844
RS_GCF_900631615.1	Bacteria	Actinomycetota	Actinomycetes	Mycobacteriales	Mycobacteriaceae	Tsukamurella	Tsukamurella paurometabola_A	100	0.01	92.4344	1	71.0956	4698699
RS_GCF_023168325.1	Bacteria	Actinomycetota	Actinomycetes	Mycobacteriales	Mycobacteriaceae	Tsukamurella	Tsukamurella sp023168325	83.88	0.89	88.4071	1	70.6782	4391067
RS_GCF_004006015.1	Bacteria	Actinomycetota	Actinomycetes	Mycobacteriales	Mycobacteriaceae	X156	X156 sp004006015	100	0.1	91.628	1	72.193	3723718
RS_GCF_003860405.1	Bacteria	Actinomycetota	Actinomycetes	Mycobacteriales	Nakamurellaceae	Nakamurella	Nakamurella antarctica	98.23	0.64	88.9683	1	61.5548	3377955
RS_GCF_000024365.1	Bacteria	Actinomycetota	Actinomycetes	Mycobacteriales	Nakamurellaceae	Nakamurella	Nakamurella multipartita	100	0.96	89.6065	1	70.9165	6060298
RS_GCF_014303395.1	Bacteria	Actinomycetota	Actinomycetes	Mycobacteriales	Nakamurellaceae	Nakamurella	Nakamurella sp014303395	100	0.18	88.3732	1	67.9448	5629850
RS_GCF_001941625.1	Bacteria	Actinomycetota	Actinomycetes	Mycobacteriales	Pseudonocardiaceae	Actinoalloteichus	Actinoalloteichus fjordicus	100	0.6	82.8657	1	70.0874	7120854
RS_GCF_002234535.1	Bacteria	Actinomycetota	Actinomycetes	Mycobacteriales	Pseudonocardiaceae	Actinoalloteichus	Actinoalloteichus hoggarensis	100	0.36	82.0585	1	71.1473	6606717
RS_GCF_900070365.1	Bacteria	Actinomycetota	Actinomycetes	Mycobacteriales	Pseudonocardiaceae	Actinokineospora	Actinokineospora sp900070365	99.99	0.5	90.0318	1	69.5902	7405112
RS_GCF_002263515.1	Bacteria	Actinomycetota	Actinomycetes	Mycobacteriales	Pseudonocardiaceae	Actinopolyspora	Actinopolyspora erythraea	99.91	0.51	83.0517	1	68.7804	5243930
RS_GCF_002354875.1	Bacteria	Actinomycetota	Actinomycetes	Mycobacteriales	Pseudonocardiaceae	Actinosynnema	Actinosynnema auranticum	99.99	0.07	87.8656	1	73.9062	8131572
RS_GCF_000328705.1	Bacteria	Actinomycetota	Actinomycetes	Mycobacteriales	Pseudonocardiaceae	Actinosynnema	Actinosynnema espanaense	100	0.32	88.37	1	72.1901	9360653
RS_GCF_000023245.1	Bacteria	Actinomycetota	Actinomycetes	Mycobacteriales	Pseudonocardiaceae	Actinosynnema	Actinosynnema mirum	100	0.04	87.9349	1	73.7089	8248144
RS_GCF_009498035.1	Bacteria	Actinomycetota	Actinomycetes	Mycobacteriales	Pseudonocardiaceae	Actinosynnema	Actinosynnema syringae	99.12	0.88	88.8175	1	73.4896	10929570
RS_GCF_009664835.1	Bacteria	Actinomycetota	Actinomycetes	Mycobacteriales	Pseudonocardiaceae	Allosaccharopolyspora	Allosaccharopolyspora coralli	99.76	0.22	86.5405	1	68.6463	4832009
RS_GCF_021391495.1	Bacteria	Actinomycetota	Actinomycetes	Mycobacteriales	Pseudonocardiaceae	Amycolatopsis	Amycolatopsis acidiphila	100	2.54	90.465	1	70.4194	8183622
RS_GCF_003312875.1	Bacteria	Actinomycetota	Actinomycetes	Mycobacteriales	Pseudonocardiaceae	Amycolatopsis	Amycolatopsis albispora	100	0.79	91.5111	1	70.6991	9121443
RS_GCF_000739085.1	Bacteria	Actinomycetota	Actinomycetes	Mycobacteriales	Pseudonocardiaceae	Amycolatopsis	Amycolatopsis methanolica	99.99	0.35	89.2768	1	71.5272	7237391
RS_GCF_023008405.1	Bacteria	Actinomycetota	Actinomycetes	Mycobacteriales	Pseudonocardiaceae	Amycolatopsis	Amycolatopsis pretoriensis_A	100	3.66	90.78	1	71.7013	10190959
RS_GCF_002849735.1	Bacteria	Actinomycetota	Actinomycetes	Mycobacteriales	Pseudonocardiaceae	Amycolatopsis	Amycolatopsis sp002849735	100	0.03	90.5204	1	68.8329	9488490
RS_GCF_013364075.1	Bacteria	Actinomycetota	Actinomycetes	Mycobacteriales	Pseudonocardiaceae	Amycolatopsis	Amycolatopsis sp013364075	100	1.56	90.3988	1	71.7028	10972864
RS_GCF_023023025.1	Bacteria	Actinomycetota	Actinomycetes	Mycobacteriales	Pseudonocardiaceae	Amycolatopsis	Amycolatopsis sp023023025	100	2.3	90.8295	1	71.5475	11133454
RS_GCF_029369745.1	Bacteria	Actinomycetota	Actinomycetes	Mycobacteriales	Pseudonocardiaceae	Amycolatopsis	Amycolatopsis sp029369745	99.88	0.25	87.8698	1	68.6603	8010145
RS_GCF_030285625.1	Bacteria	Actinomycetota	Actinomycetes	Mycobacteriales	Pseudonocardiaceae	Amycolatopsis	Amycolatopsis sp030285625	100	1.91	87.4233	1	70.2731	10050063
RS_GCF_030285645.1	Bacteria	Actinomycetota	Actinomycetes	Mycobacteriales	Pseudonocardiaceae	Amycolatopsis	Amycolatopsis sp030285645	99.99	0.88	90.1669	1	71.322	10407650
RS_GCF_030285665.1	Bacteria	Actinomycetota	Actinomycetes	Mycobacteriales	Pseudonocardiaceae	Amycolatopsis	Amycolatopsis sp030285665	100	2.91	90.5728	1	71.3639	10811244
RS_GCF_018885265.1	Bacteria	Actinomycetota	Actinomycetes	Mycobacteriales	Pseudonocardiaceae	Amycolatopsis_D	Amycolatopsis_D aidingensis	98.92	1.8	90.867	1	70.2191	7657695
RS_GCF_030064675.1	Bacteria	Actinomycetota	Actinomycetes	Mycobacteriales	Pseudonocardiaceae	Crossiella	Crossiella sp023897065	99.28	0.87	91.1853	1	71.6155	9170171
RS_GCF_001302585.1	Bacteria	Actinomycetota	Actinomycetes	Mycobacteriales	Pseudonocardiaceae	Kibdelosporangium	Kibdelosporangium phytohabitans	100	2.26	89.9266	1	68.4416	11759770
RS_GCF_028622115.1	Bacteria	Actinomycetota	Actinomycetes	Mycobacteriales	Pseudonocardiaceae	Kutzneria	Kutzneria chonburiensis	98.13	1.92	91.7269	1	69.8607	10411187
RS_GCF_001701025.1	Bacteria	Actinomycetota	Actinomycetes	Mycobacteriales	Pseudonocardiaceae	Lentzea	Lentzea guizhouensis	100	1.82	90.0188	1	70.0056	9997872
RS_GCF_014235185.1	Bacteria	Actinomycetota	Actinomycetes	Mycobacteriales	Pseudonocardiaceae	Pseudonocardia	Pseudonocardia petroleophila	99.2	1.99	91.7784	1	74.0439	6490139
RS_GCF_000023865.1	Bacteria	Actinomycetota	Actinomycetes	Mycobacteriales	Pseudonocardiaceae	Saccharomonospora	Saccharomonospora viridis	100	0.2	88.1524	1	67.3151	4308349
RS_GCF_025643595.1	Bacteria	Actinomycetota	Actinomycetes	Mycobacteriales	Pseudonocardiaceae	Saccharopolyspora	Saccharopolyspora rosea	99.12	1	88.2626	1	71.7058	6562638
RS_GCF_022828475.1	Bacteria	Actinomycetota	Actinomycetes	Mycobacteriales	Pseudonocardiaceae	Saccharopolyspora_C	Saccharopolyspora_C gloriosae_A	98.74	0.68	85.2757	1	69.48	6878695
RS_GCF_024734405.1	Bacteria	Actinomycetota	Actinomycetes	Mycobacteriales	Pseudonocardiaceae	Saccharopolyspora_C	Saccharopolyspora_C gregorii	98.19	0.15	87.5264	1	72.6672	6344421
RS_GCF_000062885.1	Bacteria	Actinomycetota	Actinomycetes	Mycobacteriales	Pseudonocardiaceae	Saccharopolyspora_D	Saccharopolyspora_D erythraea	100	0.24	86.3692	1	71.146	8212805
RS_GCF_018141105.1	Bacteria	Actinomycetota	Actinomycetes	Mycobacteriales	Pseudonocardiaceae	Saccharopolyspora_D	Saccharopolyspora_D erythraea_A	100	1.66	87.2829	1	71.0667	8243897
GB_GCA_002284915.1	Bacteria	Actinomycetota	Actinomycetes	Nanopelagicales	Nanopelagicaceae	IMCC26077	IMCC26077 sp002284915	99.93	0.49	95.2371	1	51.3106	1551612
RS_GCF_002288305.1	Bacteria	Actinomycetota	Actinomycetes	Nanopelagicales	Nanopelagicaceae	Nanopelagicus	Nanopelagicus abundans	99.92	0.29	94.7099	1	40.2184	1161863
RS_GCF_002288005.1	Bacteria	Actinomycetota	Actinomycetes	Nanopelagicales	Nanopelagicaceae	Nanopelagicus	Nanopelagicus hibericus	99.9	0.19	94.9463	1	42.3716	1223088
RS_GCF_002287885.2	Bacteria	Actinomycetota	Actinomycetes	Nanopelagicales	Nanopelagicaceae	Nanopelagicus	Nanopelagicus limnes	100	0.23	95.3104	1	41.4502	1238108
RS_GCF_002288225.1	Bacteria	Actinomycetota	Actinomycetes	Nanopelagicales	Nanopelagicaceae	Planktophila	Planktophila dulcis	99.93	0.13	95.227	1	47.9835	1348019
RS_GCF_002287925.1	Bacteria	Actinomycetota	Actinomycetes	Nanopelagicales	Nanopelagicaceae	Planktophila	Planktophila lacus_C	99.96	0.23	95.2007	1	47.5396	1460061
RS_GCF_002288385.1	Bacteria	Actinomycetota	Actinomycetes	Nanopelagicales	Nanopelagicaceae	Planktophila	Planktophila lacus_D	99.98	0.21	95.1272	1	47.7572	1410107
RS_GCF_002288365.1	Bacteria	Actinomycetota	Actinomycetes	Nanopelagicales	Nanopelagicaceae	Planktophila	Planktophila limnetica	99.76	0.32	95.5094	1	45.02	1328793
GB_GCA_002284855.1	Bacteria	Actinomycetota	Actinomycetes	Nanopelagicales	Nanopelagicaceae	Planktophila	Planktophila sp002284855	99.99	0.12	95.4582	1	49.0521	1353947
GB_GCA_002284875.1	Bacteria	Actinomycetota	Actinomycetes	Nanopelagicales	Nanopelagicaceae	Planktophila	Planktophila sp002284875	99.99	0.24	95.2769	1	46.9611	1456516
GB_GCA_002284895.1	Bacteria	Actinomycetota	Actinomycetes	Nanopelagicales	Nanopelagicaceae	Planktophila	Planktophila sp002284895	99.95	0.27	95.5281	1	45.4484	1506415
GB_GCA_947383695.1	Bacteria	Actinomycetota	Actinomycetes	Nanopelagicales	Nanopelagicaceae	Planktophila	Planktophila sp947383695	99.86	0.1	95.4388	1	46.4946	1431431
RS_GCF_002288065.1	Bacteria	Actinomycetota	Actinomycetes	Nanopelagicales	Nanopelagicaceae	Planktophila	Planktophila sulfonica	99.98	0.11	95.4043	1	48.5638	1344614
RS_GCF_002288185.1	Bacteria	Actinomycetota	Actinomycetes	Nanopelagicales	Nanopelagicaceae	Planktophila	Planktophila vernalis	99.95	0.14	95.383	1	45.7459	1364004
RS_GCF_002288105.1	Bacteria	Actinomycetota	Actinomycetes	Nanopelagicales	Nanopelagicaceae	Planktophila	Planktophila versatilis	100	0.22	94.7098	1	48.2556	1331009
RS_GCF_000024345.1	Bacteria	Actinomycetota	Actinomycetes	Propionibacteriales	Kribbellaceae	Kribbella	Kribbella flavida	100	0.57	90.0914	1	70.5679	7579488
RS_GCF_014217565.1	Bacteria	Actinomycetota	Actinomycetes	Propionibacteriales	Kribbellaceae	Kribbella	Kribbella qitaiheensis	100	0.46	88.0316	1	67.4314	8156807
RS_GCF_027627575.1	Bacteria	Actinomycetota	Actinomycetes	Propionibacteriales	Kribbellaceae	Kribbella	Kribbella sp027627575	100	1.48	91.1023	1	68.6163	7611196
RS_GCF_003065605.1	Bacteria	Actinomycetota	Actinomycetes	Propionibacteriales	Nocardioidaceae	Aeromicrobium	Aeromicrobium chenweiae	99.99	0.21	92.7845	1	70.3254	3717741
RS_GCF_001509405.1	Bacteria	Actinomycetota	Actinomycetes	Propionibacteriales	Nocardioidaceae	Aeromicrobium	Aeromicrobium erythreum	100	0	90.6516	1	72.1378	3629239
RS_GCF_942548115.1	Bacteria	Actinomycetota	Actinomycetes	Propionibacteriales	Nocardioidaceae	Aeromicrobium	Aeromicrobium sp001423335	100	0	91.9265	1	71.7702	3463989
RS_GCF_003443875.1	Bacteria	Actinomycetota	Actinomycetes	Propionibacteriales	Nocardioidaceae	Aeromicrobium	Aeromicrobium sp003443875	99.99	0.51	92.608	1	67.6057	3446585
RS_GCF_014334735.1	Bacteria	Actinomycetota	Actinomycetes	Propionibacteriales	Nocardioidaceae	Aeromicrobium	Aeromicrobium sp014334735	100	0	93.4173	1	70.2827	3134783
RS_GCF_024508295.1	Bacteria	Actinomycetota	Actinomycetes	Propionibacteriales	Nocardioidaceae	Aeromicrobium	Aeromicrobium sp024508295	99.99	0	93.2013	1	70.3742	3133793
RS_GCF_024584515.1	Bacteria	Actinomycetota	Actinomycetes	Propionibacteriales	Nocardioidaceae	Aeromicrobium	Aeromicrobium sp024584515	100	0.3	92.8616	1	69.5598	3691611
RS_GCF_011299595.1	Bacteria	Actinomycetota	Actinomycetes	Propionibacteriales	Nocardioidaceae	Marmoricola_A	Marmoricola_A sp011299595	100	0.08	91.3226	1	72.4252	4192138
RS_GCF_014127285.1	Bacteria	Actinomycetota	Actinomycetes	Propionibacteriales	Nocardioidaceae	Mumia	Mumia sp014127285	99.75	0.07	92.533	1	70.3179	4190080
RS_GCF_011046535.1	Bacteria	Actinomycetota	Actinomycetes	Propionibacteriales	Nocardioidaceae	Nocardioides	Nocardioides anomalus	99.93	0.81	92.9945	1	73.3015	5120341
RS_GCF_018459925.1	Bacteria	Actinomycetota	Actinomycetes	Propionibacteriales	Nocardioidaceae	Nocardioides	Nocardioides aquaticus	99.97	2.14	90.8677	1	73.1561	4580814
RS_GCF_003945325.1	Bacteria	Actinomycetota	Actinomycetes	Propionibacteriales	Nocardioidaceae	Nocardioides	Nocardioides baekrokdamisoli	98.69	0	92.5414	1	66.9615	2965302
RS_GCF_013624435.2	Bacteria	Actinomycetota	Actinomycetes	Propionibacteriales	Nocardioidaceae	Nocardioides	Nocardioides campestrisoli	100	0.09	92.477	1	72.0984	4206296
RS_GCF_019880385.1	Bacteria	Actinomycetota	Actinomycetes	Propionibacteriales	Nocardioidaceae	Nocardioides	Nocardioides coralli	100	0.14	93.3971	1	72.0422	3527132
RS_GCF_008761635.1	Bacteria	Actinomycetota	Actinomycetes	Propionibacteriales	Nocardioidaceae	Nocardioides	Nocardioides cynanchi	100	0.02	91.9784	1	71.6034	3998545
RS_GCF_004777465.1	Bacteria	Actinomycetota	Actinomycetes	Propionibacteriales	Nocardioidaceae	Nocardioides	Nocardioides daphniae	99.93	1.05	87.9688	1	71.0247	3558816
RS_GCF_001653335.1	Bacteria	Actinomycetota	Actinomycetes	Propionibacteriales	Nocardioidaceae	Nocardioides	Nocardioides dokdonensis	100	0.01	92.281	1	72.2559	4376707
RS_GCF_014127485.1	Bacteria	Actinomycetota	Actinomycetes	Propionibacteriales	Nocardioidaceae	Nocardioides	Nocardioides dongkuii	100	0	92.3545	1	73.0195	4207844
RS_GCF_005954645.2	Bacteria	Actinomycetota	Actinomycetes	Propionibacteriales	Nocardioidaceae	Nocardioides	Nocardioides dongxiaopingii	100	0.1	91.714	1	73.5087	4427648
RS_GCF_004564375.1	Bacteria	Actinomycetota	Actinomycetes	Propionibacteriales	Nocardioidaceae	Nocardioides	Nocardioides euryhalodurans	99.99	0.1	93.0717	1	72.2378	4017744
RS_GCF_018388425.1	Bacteria	Actinomycetota	Actinomycetes	Propionibacteriales	Nocardioidaceae	Nocardioides	Nocardioides faecalis	99.84	0.01	91.5301	1	72.1923	3863826
RS_GCF_002865585.1	Bacteria	Actinomycetota	Actinomycetes	Propionibacteriales	Nocardioidaceae	Nocardioides	Nocardioides houyundeii	100	1.47	91.5883	1	71.2389	3840802
RS_GCF_006494775.1	Bacteria	Actinomycetota	Actinomycetes	Propionibacteriales	Nocardioidaceae	Nocardioides	Nocardioides humi	99.97	1.85	91.4004	1	72.2531	6220618
RS_GCF_006007965.1	Bacteria	Actinomycetota	Actinomycetes	Propionibacteriales	Nocardioidaceae	Nocardioides	Nocardioides jishulii	100	0.1	91.468	1	70.3747	3536142
RS_GCF_013466785.1	Bacteria	Actinomycetota	Actinomycetes	Propionibacteriales	Nocardioidaceae	Nocardioides	Nocardioides marinisabuli	99.99	0.02	91.4004	1	73.1725	4170026
RS_GCF_013177455.1	Bacteria	Actinomycetota	Actinomycetes	Propionibacteriales	Nocardioidaceae	Nocardioides	Nocardioides marmotae	99.97	0.1	91.569	1	73.4181	4391338
RS_GCF_011420305.2	Bacteria	Actinomycetota	Actinomycetes	Propionibacteriales	Nocardioidaceae	Nocardioides	Nocardioides ochotonae	100	0.06	91.2136	1	72.4948	4264922
RS_GCF_020991065.1	Bacteria	Actinomycetota	Actinomycetes	Propionibacteriales	Nocardioidaceae	Nocardioides	Nocardioides okcheonensis	99.64	0.04	91.2917	1	72.8722	4471533
RS_GCF_019448235.1	Bacteria	Actinomycetota	Actinomycetes	Propionibacteriales	Nocardioidaceae	Nocardioides	Nocardioides panacisoli	100	0.21	93.0108	1	71.5265	3565529
RS_GCF_003710085.1	Bacteria	Actinomycetota	Actinomycetes	Propionibacteriales	Nocardioidaceae	Nocardioides	Nocardioides pantholopis	100	0.01	92.072	1	73.2362	4041717
RS_GCF_011300215.1	Bacteria	Actinomycetota	Actinomycetes	Propionibacteriales	Nocardioidaceae	Nocardioides	Nocardioides piscis	96.74	1	92.0507	1	69.7444	3784668
RS_GCF_019931675.1	Bacteria	Actinomycetota	Actinomycetes	Propionibacteriales	Nocardioidaceae	Nocardioides	Nocardioides rotundus	99.88	0.21	91.9361	1	71.4552	4088569
RS_GCF_006494815.1	Bacteria	Actinomycetota	Actinomycetes	Propionibacteriales	Nocardioidaceae	Nocardioides	Nocardioides sambongensis	99.98	0.37	90.4574	1	71.6913	4434294
RS_GCF_004683965.1	Bacteria	Actinomycetota	Actinomycetes	Propionibacteriales	Nocardioidaceae	Nocardioides	Nocardioides seonyuensis	100	0.7	92.9673	1	70.3746	3974362
RS_GCF_009557055.1	Bacteria	Actinomycetota	Actinomycetes	Propionibacteriales	Nocardioidaceae	Nocardioides	Nocardioides sp009557055	99.98	0.09	91.029	1	72.5076	4278786
RS_GCF_023208195.1	Bacteria	Actinomycetota	Actinomycetes	Propionibacteriales	Nocardioidaceae	Nocardioides	Nocardioides sp013815725	98.98	0.37	90.6571	1	69.4248	4524052
RS_GCF_014108865.1	Bacteria	Actinomycetota	Actinomycetes	Propionibacteriales	Nocardioidaceae	Nocardioides	Nocardioides sp014108865	99.91	0.05	93.3848	1	68.6593	5171066
RS_GCF_017086465.1	Bacteria	Actinomycetota	Actinomycetes	Propionibacteriales	Nocardioidaceae	Nocardioides	Nocardioides sp014265965	99.99	0.01	91.7998	1	72.6033	4054875
RS_GCF_017310035.1	Bacteria	Actinomycetota	Actinomycetes	Propionibacteriales	Nocardioidaceae	Nocardioides	Nocardioides sp017310035	99.15	0.11	91.489	1	71.0164	4749522
RS_GCF_020715565.1	Bacteria	Actinomycetota	Actinomycetes	Propionibacteriales	Nocardioidaceae	Nocardioides	Nocardioides sp020715565	99.49	0.18	94.628	1	69.4456	3469009
RS_GCF_021117365.1	Bacteria	Actinomycetota	Actinomycetes	Propionibacteriales	Nocardioidaceae	Nocardioides	Nocardioides sp021117365	99.72	0.29	92.8851	1	71.9608	4445725
RS_GCF_022437945.1	Bacteria	Actinomycetota	Actinomycetes	Propionibacteriales	Nocardioidaceae	Nocardioides	Nocardioides sp022437945	70.09	3.11	83.8475	1	73.1377	4745229
RS_GCF_024703895.1	Bacteria	Actinomycetota	Actinomycetes	Propionibacteriales	Nocardioidaceae	Nocardioides	Nocardioides sp024703895	61.27	0.09	83.1153	1	69.7988	4483534
RS_GCF_029873215.1	Bacteria	Actinomycetota	Actinomycetes	Propionibacteriales	Nocardioidaceae	Nocardioides	Nocardioides sp029873215	98.8	0.03	92.4199	1	70.9396	4278108
RS_GCF_029961745.1	Bacteria	Actinomycetota	Actinomycetes	Propionibacteriales	Nocardioidaceae	Nocardioides	Nocardioides sp029961745	100	0.33	92.8885	1	72.1396	5684321
RS_GCF_030506255.1	Bacteria	Actinomycetota	Actinomycetes	Propionibacteriales	Nocardioidaceae	Nocardioides	Nocardioides sp030506255	100	0	92.2394	1	73.6058	4414287
RS_GCF_013466985.1	Bacteria	Actinomycetota	Actinomycetes	Propionibacteriales	Nocardioidaceae	Nocardioides	Nocardioides ungokensis	91.66	0.81	87.8506	1	71.6931	4624782
RS_GCF_004014875.1	Bacteria	Actinomycetota	Actinomycetes	Propionibacteriales	Nocardioidaceae	Nocardioides	Nocardioides yefusunii	100	0.15	89.6244	1	68.9415	3321975
RS_GCF_014395785.1	Bacteria	Actinomycetota	Actinomycetes	Propionibacteriales	Nocardioidaceae	Nocardioides_B	Nocardioides_B mesophilus	100	0.04	90.6355	1	72.0569	4488624
RS_GCF_019039255.1	Bacteria	Actinomycetota	Actinomycetes	Propionibacteriales	Nocardioidaceae	Nocardioides_B	Nocardioides_B panacis	99.96	0.16	89.1868	1	72.3242	4901775
GB_GCA_023100825.1	Bacteria	Actinomycetota	Actinomycetes	Propionibacteriales	Nocardioidaceae	Solicola	Solicola sp023100825	97.97	0.26	92.2657	1	66.9141	4609448
GB_GCA_018672315.1	Bacteria	Actinomycetota	Actinomycetes	Propionibacteriales	Nocardioidaceae	TYQ2	TYQ2 sp018672315	99.36	0.97	92.0405	1	71.9899	3600424
RS_GCF_001441165.1	Bacteria	Actinomycetota	Actinomycetes	Propionibacteriales	Propionibacteriaceae	Acidipropionibacterium	Acidipropionibacterium acidipropionici	100	0.17	89.4299	1	68.7668	3651382
RS_GCF_003325455.1	Bacteria	Actinomycetota	Actinomycetes	Propionibacteriales	Propionibacteriaceae	Acidipropionibacterium	Acidipropionibacterium virtanenii	100	0.07	89.6268	1	68.3574	3432872
RS_GCF_001997345.1	Bacteria	Actinomycetota	Actinomycetes	Propionibacteriales	Propionibacteriaceae	Arachnia	Arachnia aquimaris	100	2.25	89.9831	1	68.7843	3934699
RS_GCF_014489575.1	Bacteria	Actinomycetota	Actinomycetes	Propionibacteriales	Propionibacteriaceae	Arachnia	Arachnia defluvii	98.21	4.19	90.1716	1	69.3252	3864792
RS_GCF_001997295.1	Bacteria	Actinomycetota	Actinomycetes	Propionibacteriales	Propionibacteriaceae	Arachnia	Arachnia flava	99.98	0.91	89.9875	1	67.9288	3222890
RS_GCF_019316905.1	Bacteria	Actinomycetota	Actinomycetes	Propionibacteriales	Propionibacteriaceae	Arachnia	Arachnia palaemonis	100	0.1	90.584	1	69.5854	3204344
RS_GCF_900637725.1	Bacteria	Actinomycetota	Actinomycetes	Propionibacteriales	Propionibacteriaceae	Arachnia	Arachnia propionica	100	0.6	89.515	1	66.1166	3402349
RS_GCF_019973735.1	Bacteria	Actinomycetota	Actinomycetes	Propionibacteriales	Propionibacteriaceae	Arachnia	Arachnia rubra	100	1.1	89.3002	1	64.2029	3316972
RS_GCF_017815535.1	Bacteria	Actinomycetota	Actinomycetes	Propionibacteriales	Propionibacteriaceae	Arachnia	Arachnia sp001956895	99.89	0.06	92.8787	1	68.3668	3035218
RS_GCF_029917005.1	Bacteria	Actinomycetota	Actinomycetes	Propionibacteriales	Propionibacteriaceae	Arachnia	Arachnia sp029917005	100	0.61	89.6983	1	69.2348	3051286
RS_GCF_900343145.1	Bacteria	Actinomycetota	Actinomycetes	Propionibacteriales	Propionibacteriaceae	Arachnia	Arachnia timonensis	99.97	0.53	90.8237	1	64.5704	2759000
RS_GCF_030297015.1	Bacteria	Actinomycetota	Actinomycetes	Propionibacteriales	Propionibacteriaceae	Brooklawnia	Brooklawnia sp012517405	100	1.37	90.4698	1	65.7075	3211969
RS_GCF_003030305.1	Bacteria	Actinomycetota	Actinomycetes	Propionibacteriales	Propionibacteriaceae	Cutibacterium	Cutibacterium acnes	100	0.11	89.5295	1	60.028	2495001
RS_GCF_900186975.1	Bacteria	Actinomycetota	Actinomycetes	Propionibacteriales	Propionibacteriaceae	Cutibacterium	Cutibacterium granulosum	99.75	0.33	85.9427	1	64.1904	2175244
RS_GCF_028021195.1	Bacteria	Actinomycetota	Actinomycetes	Propionibacteriales	Propionibacteriaceae	Cutibacterium	Cutibacterium sp028021195	99.88	0.01	89.1379	1	63.1751	2510028
RS_GCF_000270245.1	Bacteria	Actinomycetota	Actinomycetes	Propionibacteriales	Propionibacteriaceae	Microlunatus	Microlunatus phosphovorus	100	0.01	89.6933	1	67.2675	5683123
RS_GCF_007362775.1	Bacteria	Actinomycetota	Actinomycetes	Propionibacteriales	Propionibacteriaceae	Microlunatus_A	Microlunatus_A elymi	100	1.56	89.713	1	66.8592	5121194
RS_GCF_009707365.1	Bacteria	Actinomycetota	Actinomycetes	Propionibacteriales	Propionibacteriaceae	Microlunatus_A	Microlunatus_A sp009707365	99.87	0.49	90.009	1	67.0727	4913910
RS_GCF_900289045.1	Bacteria	Actinomycetota	Actinomycetes	Propionibacteriales	Propionibacteriaceae	Micropruina	Micropruina glycogenica	100	2.03	88.8416	1	68.3072	3844677
RS_GCF_000940845.1	Bacteria	Actinomycetota	Actinomycetes	Propionibacteriales	Propionibacteriaceae	Propionibacterium	Propionibacterium freudenreichii	100	0.22	87.7377	1	67.3358	2649166
RS_GCF_011393335.1	Bacteria	Actinomycetota	Actinomycetes	Propionibacteriales	Propionibacteriaceae	Propioniciclava	Propioniciclava coleopterorum	100	1.58	89.182	1	72.1024	3671901
RS_GCF_017569205.1	Bacteria	Actinomycetota	Actinomycetes	Propionibacteriales	Propionibacteriaceae	Propioniciclava	Propioniciclava sp014164685	100	0.22	91.6322	1	70.9665	3430973
RS_GCF_009646095.1	Bacteria	Actinomycetota	Actinomycetes	Propionibacteriales	Propionibacteriaceae	Raineyella	Raineyella fluvialis	100	2.32	89.406	1	69.6093	3649865
RS_GCF_900155645.1	Bacteria	Actinomycetota	Actinomycetes	Propionibacteriales	Propionibacteriaceae	Vaginimicrobium	Vaginimicrobium propionicum	99.95	0.83	91.6123	1	50.64	2010679
RS_GCF_000024025.1	Bacteria	Actinomycetota	Actinomycetes	Streptomycetales	Catenulisporaceae	Catenulispora	Catenulispora acidiphila	100	0.16	89.0329	1	69.7671	10467782
RS_GCF_000269985.1	Bacteria	Actinomycetota	Actinomycetes	Streptomycetales	Streptomycetaceae	Kitasatospora	Kitasatospora setae	100	1.94	87.271	1	74.1975	8783278
RS_GCF_002943525.1	Bacteria	Actinomycetota	Actinomycetes	Streptomycetales	Streptomycetaceae	Kitasatospora	Kitasatospora sp002943525	100	1.94	87.9406	1	72.7356	8963858
RS_GCF_013364235.1	Bacteria	Actinomycetota	Actinomycetes	Streptomycetales	Streptomycetaceae	Kitasatospora	Kitasatospora sp013364235	100	1.28	85.9971	1	74.0649	8400742
RS_GCF_003258605.2	Bacteria	Actinomycetota	Actinomycetes	Streptomycetales	Streptomycetaceae	Peterkaempfera	Peterkaempfera bronchialis	100	0.84	87.2411	1	72.6958	7090212
RS_GCF_014083985.1	Bacteria	Actinomycetota	Actinomycetes	Streptomycetales	Streptomycetaceae	SCUT-3	SCUT-3 sp014083985	99.08	0	85.2915	1	73.947	6075149
RS_GCF_014084105.1	Bacteria	Actinomycetota	Actinomycetes	Streptomycetales	Streptomycetaceae	Streptacidiphilus	Streptacidiphilus sp014084105	99.02	2.52	87.5405	1	72.0575	9330052
RS_GCF_014084125.1	Bacteria	Actinomycetota	Actinomycetes	Streptomycetales	Streptomycetaceae	Streptacidiphilus	Streptacidiphilus sp014084125	100	1.5	87.2124	1	72.6397	7672494
RS_GCF_002192455.1	Bacteria	Actinomycetota	Actinomycetes	Streptomycetales	Streptomycetaceae	Streptomyces	Streptomyces albireticuli_B	100	0.05	86.9331	1	72.823	8144417
GB_GCA_002082585.1	Bacteria	Actinomycetota	Actinomycetes	Streptomycetales	Streptomycetaceae	Streptomyces	Streptomyces albolongus	100	0.63	88.1014	1	71.9844	8027788
RS_GCF_008704395.1	Bacteria	Actinomycetota	Actinomycetes	Streptomycetales	Streptomycetaceae	Streptomyces	Streptomyces alboniger	100	0.25	88.6914	1	71.1608	7962786
RS_GCF_019933235.1	Bacteria	Actinomycetota	Actinomycetes	Streptomycetales	Streptomycetaceae	Streptomyces	Streptomyces angustmyceticus	100	0.06	85.5081	1	72.2279	8116382
RS_GCF_003955715.1	Bacteria	Actinomycetota	Actinomycetes	Streptomycetales	Streptomycetaceae	Streptomyces	Streptomyces aquilus	100	0.19	89.0907	1	70.8478	10393987
GB_GCA_003268675.1	Bacteria	Actinomycetota	Actinomycetes	Streptomycetales	Streptomycetaceae	Streptomyces	Streptomyces bacillaris	100	0	87.2092	1	71.9541	7888441
RS_GCF_015910445.1	Bacteria	Actinomycetota	Actinomycetes	Streptomycetales	Streptomycetaceae	Streptomyces	Streptomyces bathyalis	100	0.02	86.2777	1	70.238	7377472
RS_GCF_009796285.1	Bacteria	Actinomycetota	Actinomycetes	Streptomycetales	Streptomycetaceae	Streptomyces	Streptomyces broussonetiae	99.99	0	85.9186	1	70.8865	9735779
RS_GCF_014295035.1	Bacteria	Actinomycetota	Actinomycetes	Streptomycetales	Streptomycetaceae	Streptomyces	Streptomyces buecherae	100	0.03	83.6741	1	73.1443	8416829
RS_GCF_013085465.1	Bacteria	Actinomycetota	Actinomycetes	Streptomycetales	Streptomycetaceae	Streptomyces	Streptomyces cacaoi_A	100	1.82	87.406	1	71.0354	10044300
RS_GCF_008704715.1	Bacteria	Actinomycetota	Actinomycetes	Streptomycetales	Streptomycetaceae	Streptomyces	Streptomyces chartreusis	100	0.06	89.4234	1	70.9912	9912098
RS_GCF_900236475.1	Bacteria	Actinomycetota	Actinomycetes	Streptomycetales	Streptomycetaceae	Streptomyces	Streptomyces chartreusis_D	100	0.13	88.6916	1	71.2257	8983317
RS_GCF_015160875.1	Bacteria	Actinomycetota	Actinomycetes	Streptomycetales	Streptomycetaceae	Streptomyces	Streptomyces chromofuscus	100	0.01	85.5544	1	71.6136	7483282
RS_GCF_027270315.1	Bacteria	Actinomycetota	Actinomycetes	Streptomycetales	Streptomycetaceae	Streptomyces	Streptomyces cinnabarinus	100	0.16	89.7823	1	70.9433	9621721
RS_GCF_008705135.1	Bacteria	Actinomycetota	Actinomycetes	Streptomycetales	Streptomycetaceae	Streptomyces	Streptomyces coeruleorubidus	100	0.01	88.4623	1	71.0874	9335698
RS_GCF_028885415.1	Bacteria	Actinomycetota	Actinomycetes	Streptomycetales	Streptomycetaceae	Streptomyces	Streptomyces coeruleorubidus_A	99.99	0.49	87.5708	1	70.9748	9411092
RS_GCF_030845235.1	Bacteria	Actinomycetota	Actinomycetes	Streptomycetales	Streptomycetaceae	Streptomyces	Streptomyces coralus	99.99	0.36	88.8365	1	71.0253	10326501
RS_GCF_003963535.1	Bacteria	Actinomycetota	Actinomycetes	Streptomycetales	Streptomycetaceae	Streptomyces	Streptomyces cyaneochromogenes	100	0.06	87.5711	1	70.6299	10677137
RS_GCF_000931445.1	Bacteria	Actinomycetota	Actinomycetes	Streptomycetales	Streptomycetaceae	Streptomyces	Streptomyces cyaneogriseus	100	0.11	86.887	1	72.8591	7762396
RS_GCF_017526105.1	Bacteria	Actinomycetota	Actinomycetes	Streptomycetales	Streptomycetaceae	Streptomyces	Streptomyces cyanogenus	100	0.07	86.8923	1	71.8374	8773899
RS_GCF_022385335.1	Bacteria	Actinomycetota	Actinomycetes	Streptomycetales	Streptomycetaceae	Streptomyces	Streptomyces deccanensis	100	0.32	87.249	1	71.1267	10101518
RS_GCF_019880305.1	Bacteria	Actinomycetota	Actinomycetes	Streptomycetales	Streptomycetaceae	Streptomyces	Streptomyces decoyicus	100	0.03	84.7576	1	70.9229	8632952
RS_GCF_026167665.1	Bacteria	Actinomycetota	Actinomycetes	Streptomycetales	Streptomycetaceae	Streptomyces	Streptomyces drozdowiczii	99.64	1.69	88.4069	1	71.9634	7386614
RS_GCF_026153355.1	Bacteria	Actinomycetota	Actinomycetes	Streptomycetales	Streptomycetaceae	Streptomyces	Streptomyces endophytica	82.63	1.53	83.8891	1	72.2033	6901780
RS_GCF_009498275.1	Bacteria	Actinomycetota	Actinomycetes	Streptomycetales	Streptomycetaceae	Streptomyces	Streptomyces fagopyri	99.98	0.67	84.5164	1	71.2391	8880330
RS_GCF_015160855.1	Bacteria	Actinomycetota	Actinomycetes	Streptomycetales	Streptomycetaceae	Streptomyces	Streptomyces ferrugineus	100	0.22	88.3206	1	70.8591	9959088
RS_GCF_009739905.1	Bacteria	Actinomycetota	Actinomycetes	Streptomycetales	Streptomycetaceae	Streptomyces	Streptomyces ficellus_A	100	0	88.7624	1	72.5964	7078240
RS_GCF_001735805.1	Bacteria	Actinomycetota	Actinomycetes	Streptomycetales	Streptomycetaceae	Streptomyces	Streptomyces fodineus	100	0.05	86.693	1	71.0888	9698948
RS_GCF_002556545.1	Bacteria	Actinomycetota	Actinomycetes	Streptomycetales	Streptomycetaceae	Streptomyces	Streptomyces formicae_A	100	0.57	89.4779	1	71.3831	9611874
RS_GCF_008704425.1	Bacteria	Actinomycetota	Actinomycetes	Streptomycetales	Streptomycetaceae	Streptomyces	Streptomyces fradiae	100	0.08	85.0895	1	74.6997	6725579
RS_GCF_002082195.1	Bacteria	Actinomycetota	Actinomycetes	Streptomycetales	Streptomycetaceae	Streptomyces	Streptomyces gilvosporeus	100	0.01	86.4768	1	70.9519	8482298
RS_GCF_021216675.1	Bacteria	Actinomycetota	Actinomycetes	Streptomycetales	Streptomycetaceae	Streptomyces	Streptomyces gobiensis	99.99	0.08	86.9201	1	68.969	5691859
RS_GCF_030294945.1	Bacteria	Actinomycetota	Actinomycetes	Streptomycetales	Streptomycetaceae	Streptomyces	Streptomyces graminofaciens	100	0.82	86.4608	1	70.2888	11602651
RS_GCF_001542625.1	Bacteria	Actinomycetota	Actinomycetes	Streptomycetales	Streptomycetaceae	Streptomyces	Streptomyces griseochromogenes	100	0.82	86.7297	1	70.7563	10764674
RS_GCF_005222485.1	Bacteria	Actinomycetota	Actinomycetes	Streptomycetales	Streptomycetaceae	Streptomyces	Streptomyces griseoviridis_A	100	0.99	87.3266	1	72.3808	8962736
RS_GCF_004803895.1	Bacteria	Actinomycetota	Actinomycetes	Streptomycetales	Streptomycetaceae	Streptomyces	Streptomyces hawaiiensis	99.99	0	87.4045	1	70.9943	8876928
RS_GCF_003627815.1	Bacteria	Actinomycetota	Actinomycetes	Streptomycetales	Streptomycetaceae	Streptomyces	Streptomyces hundungensis	100	0.53	85.654	1	70.9401	8393044
RS_GCF_002021875.1	Bacteria	Actinomycetota	Actinomycetes	Streptomycetales	Streptomycetaceae	Streptomyces	Streptomyces hygroscopicus_B	100	1.04	87.3693	1	70.7501	12012215
RS_GCF_030450125.1	Bacteria	Actinomycetota	Actinomycetes	Streptomycetales	Streptomycetaceae	Streptomyces	Streptomyces incarnatus_A	99.99	0.92	87.3046	1	72.2446	7618767
RS_GCF_008704495.1	Bacteria	Actinomycetota	Actinomycetes	Streptomycetales	Streptomycetaceae	Streptomyces	Streptomyces kanamyceticus	100	1.19	89.154	1	71.0304	10133897
GB_GCA_002355495.1	Bacteria	Actinomycetota	Actinomycetes	Streptomycetales	Streptomycetaceae	Streptomyces	Streptomyces laurentii	100	0.15	86.5755	1	72.3021	8032664
RS_GCF_011694815.1	Bacteria	Actinomycetota	Actinomycetes	Streptomycetales	Streptomycetaceae	Streptomyces	Streptomyces liangshanensis	99.99	0.16	88.3312	1	72.0998	7716784
RS_GCF_027947595.1	Bacteria	Actinomycetota	Actinomycetes	Streptomycetales	Streptomycetaceae	Streptomyces	Streptomyces lienomycini	100	0.41	88.2499	1	72.2585	7863969
RS_GCF_001685355.1	Bacteria	Actinomycetota	Actinomycetes	Streptomycetales	Streptomycetaceae	Streptomyces	Streptomyces lincolnensis	100	0.19	88.4448	1	71.0104	10319054
RS_GCF_020410765.1	Bacteria	Actinomycetota	Actinomycetes	Streptomycetales	Streptomycetaceae	Streptomyces	Streptomyces marincola	99.96	0.4	88.5306	1	73.5825	6629020
RS_GCF_017916255.1	Bacteria	Actinomycetota	Actinomycetes	Streptomycetales	Streptomycetaceae	Streptomyces	Streptomyces mobaraensis	98.39	2.16	86.6073	1	73.174	7574085
RS_GCF_003074055.1	Bacteria	Actinomycetota	Actinomycetes	Streptomycetales	Streptomycetaceae	Streptomyces	Streptomyces nigra	100	0.01	88.1089	1	71.9123	7641029
RS_GCF_008704555.1	Bacteria	Actinomycetota	Actinomycetes	Streptomycetales	Streptomycetaceae	Streptomyces	Streptomyces nitrosporeus	100	0.06	86.1795	1	72.1722	7581562
RS_GCF_002009175.1	Bacteria	Actinomycetota	Actinomycetes	Streptomycetales	Streptomycetaceae	Streptomyces	Streptomyces niveus_A	99.99	0.36	87.7928	1	70.461	7990492
RS_GCF_008704995.1	Bacteria	Actinomycetota	Actinomycetes	Streptomycetales	Streptomycetaceae	Streptomyces	Streptomyces nodosus	100	0.05	86.2645	1	70.8787	7772587
RS_GCF_017639205.1	Bacteria	Actinomycetota	Actinomycetes	Streptomycetales	Streptomycetaceae	Streptomyces	Streptomyces nojiriensis	100	0.05	87.4801	1	71.9751	9022916
GB_GCA_001704275.1	Bacteria	Actinomycetota	Actinomycetes	Streptomycetales	Streptomycetaceae	Streptomyces	Streptomyces noursei	100	0.2	85.0662	1	71.453	9815884
RS_GCF_003391135.1	Bacteria	Actinomycetota	Actinomycetes	Streptomycetales	Streptomycetaceae	Streptomyces	Streptomyces olivoreticuli	100	0.14	87.3192	1	71.1089	8809793
RS_GCF_002005225.1	Bacteria	Actinomycetota	Actinomycetes	Streptomycetales	Streptomycetaceae	Streptomyces	Streptomyces pactum_A	100	0.44	87.3645	1	72.0559	8550793
RS_GCF_003344965.1	Bacteria	Actinomycetota	Actinomycetes	Streptomycetales	Streptomycetaceae	Streptomyces	Streptomyces paludis	100	1.12	88.4588	1	71.1875	8454852
RS_GCF_025854275.1	Bacteria	Actinomycetota	Actinomycetes	Streptomycetales	Streptomycetaceae	Streptomyces	Streptomyces peucetius_A	100	0.41	86.7303	1	71.0959	8050611
GB_GCA_018114805.1	Bacteria	Actinomycetota	Actinomycetes	Streptomycetales	Streptomycetaceae	Streptomyces	Streptomyces philanthi	99.54	0.11	78.2546	1	72.3571	7341895
RS_GCF_008704855.1	Bacteria	Actinomycetota	Actinomycetes	Streptomycetales	Streptomycetaceae	Streptomyces	Streptomyces platensis	100	0.03	85.9266	1	71.0876	8501012
RS_GCF_000802245.2	Bacteria	Actinomycetota	Actinomycetes	Streptomycetales	Streptomycetaceae	Streptomyces	Streptomyces pluripotens	100	0.72	85.5283	1	69.9425	7346075
RS_GCF_001278075.1	Bacteria	Actinomycetota	Actinomycetes	Streptomycetales	Streptomycetaceae	Streptomyces	Streptomyces pristinaespiralis	100	0.65	87.5877	1	71.5414	8532592
RS_GCF_001611795.1	Bacteria	Actinomycetota	Actinomycetes	Streptomycetales	Streptomycetaceae	Streptomyces	Streptomyces qaidamensis	100	0.03	87.8759	1	71.2579	9083372
RS_GCF_007856155.1	Bacteria	Actinomycetota	Actinomycetes	Streptomycetales	Streptomycetaceae	Streptomyces	Streptomyces qinzhouensis	100	1.31	86.4946	1	71.5023	8146484
RS_GCF_024298965.1	Bacteria	Actinomycetota	Actinomycetes	Streptomycetales	Streptomycetaceae	Streptomyces	Streptomyces rapamycinicus	100	1.54	88.5846	1	71.0604	12466108
RS_GCF_008704655.1	Bacteria	Actinomycetota	Actinomycetes	Streptomycetales	Streptomycetaceae	Streptomyces	Streptomyces rimosus	100	0.49	86.7831	1	71.9597	9361154
RS_GCF_014489635.1	Bacteria	Actinomycetota	Actinomycetes	Streptomycetales	Streptomycetaceae	Streptomyces	Streptomyces roseirectus	100	0.47	88.365	1	71.7719	9947447
RS_GCF_000177195.2	Bacteria	Actinomycetota	Actinomycetes	Streptomycetales	Streptomycetaceae	Streptomyces	Streptomyces sp000177195	100	0.53	87.6069	1	71.7482	7414440
RS_GCF_001011035.1	Bacteria	Actinomycetota	Actinomycetes	Streptomycetales	Streptomycetaceae	Streptomyces	Streptomyces sp001011035	100	0.1	88.0847	1	73.0676	8039333
RS_GCF_001654495.1	Bacteria	Actinomycetota	Actinomycetes	Streptomycetales	Streptomycetaceae	Streptomyces	Streptomyces sp001654495	100	0.03	87.2746	1	73.1505	7472530
RS_GCF_018866325.1	Bacteria	Actinomycetota	Actinomycetes	Streptomycetales	Streptomycetaceae	Streptomyces	Streptomyces sp001895105	99.99	0	86.6374	1	72.0161	7695589
RS_GCF_001941845.1	Bacteria	Actinomycetota	Actinomycetes	Streptomycetales	Streptomycetaceae	Streptomyces	Streptomyces sp001941845	100	0.27	87.2136	1	72.2958	7585034
RS_GCF_012273535.1	Bacteria	Actinomycetota	Actinomycetes	Streptomycetales	Streptomycetaceae	Streptomyces	Streptomyces sp002846625	100	0.96	85.3565	1	70.0083	12127650
RS_GCF_002847285.1	Bacteria	Actinomycetota	Actinomycetes	Streptomycetales	Streptomycetaceae	Streptomyces	Streptomyces sp002847285	100	0.11	88.0691	1	73.1415	8029398
RS_GCF_003032475.1	Bacteria	Actinomycetota	Actinomycetes	Streptomycetales	Streptomycetaceae	Streptomyces	Streptomyces sp003032475	100	0.38	86.0652	1	71.3658	9851971
RS_GCF_003610995.1	Bacteria	Actinomycetota	Actinomycetes	Streptomycetales	Streptomycetaceae	Streptomyces	Streptomyces sp003116725	100	0.46	87.1266	1	71.7015	7238194
RS_GCF_009650765.1	Bacteria	Actinomycetota	Actinomycetes	Streptomycetales	Streptomycetaceae	Streptomyces	Streptomyces sp003259585	100	2.5	87.4955	1	72.3296	8341671
RS_GCF_003330845.1	Bacteria	Actinomycetota	Actinomycetes	Streptomycetales	Streptomycetaceae	Streptomyces	Streptomyces sp003330845	100	0.37	88.9449	1	71.9569	8570609
RS_GCF_003369795.1	Bacteria	Actinomycetota	Actinomycetes	Streptomycetales	Streptomycetaceae	Streptomyces	Streptomyces sp003369795	100	0.08	88.5594	1	71.9469	7787608
RS_GCF_029541745.1	Bacteria	Actinomycetota	Actinomycetes	Streptomycetales	Streptomycetaceae	Streptomyces	Streptomyces sp007595705	100	0.04	86.1571	1	72.5779	8228343
RS_GCF_009832925.1	Bacteria	Actinomycetota	Actinomycetes	Streptomycetales	Streptomycetaceae	Streptomyces	Streptomyces sp009832925	100	0.45	86.6194	1	71.0397	7623788
RS_GCF_009834125.1	Bacteria	Actinomycetota	Actinomycetes	Streptomycetales	Streptomycetaceae	Streptomyces	Streptomyces sp009834125	99.99	0.35	84.2278	1	71.5881	9067183
RS_GCF_012273515.1	Bacteria	Actinomycetota	Actinomycetes	Streptomycetales	Streptomycetaceae	Streptomyces	Streptomyces sp012273515	100	0.36	83.7302	1	70.8729	9856149
RS_GCF_013364195.1	Bacteria	Actinomycetota	Actinomycetes	Streptomycetales	Streptomycetaceae	Streptomyces	Streptomyces sp013364195	99.15	0	85.7085	1	70.818	7894562
RS_GCF_016598575.1	Bacteria	Actinomycetota	Actinomycetes	Streptomycetales	Streptomycetaceae	Streptomyces	Streptomyces sp016598575	99.74	0.06	85.8151	1	71.9252	5282528
RS_GCF_018604545.1	Bacteria	Actinomycetota	Actinomycetes	Streptomycetales	Streptomycetaceae	Streptomyces	Streptomyces sp018604545	100	0	89.4085	1	71.2229	8599513
RS_GCF_022846655.1	Bacteria	Actinomycetota	Actinomycetes	Streptomycetales	Streptomycetaceae	Streptomyces	Streptomyces sp019090105	99.96	0.31	88.5852	1	71.838	6542274
RS_GCF_020026305.1	Bacteria	Actinomycetota	Actinomycetes	Streptomycetales	Streptomycetaceae	Streptomyces	Streptomyces sp020026305	100	0.03	88.1126	1	71.4671	8832922
RS_GCF_020740535.1	Bacteria	Actinomycetota	Actinomycetes	Streptomycetales	Streptomycetaceae	Streptomyces	Streptomyces sp020740535	100	0.67	89.0218	1	72.1433	7653710
RS_GCF_021545335.1	Bacteria	Actinomycetota	Actinomycetes	Streptomycetales	Streptomycetaceae	Streptomyces	Streptomyces sp021545335	78	1.03	88.2	1	69.8359	8306813
RS_GCF_022695595.1	Bacteria	Actinomycetota	Actinomycetes	Streptomycetales	Streptomycetaceae	Streptomyces	Streptomyces sp022695595	98.33	0.91	84.672	1	71.4585	7915503
RS_GCF_023277745.1	Bacteria	Actinomycetota	Actinomycetes	Streptomycetales	Streptomycetaceae	Streptomyces	Streptomyces sp023277745	100	3.16	83.3064	1	69.9372	9239126
RS_GCF_023614235.1	Bacteria	Actinomycetota	Actinomycetes	Streptomycetales	Streptomycetaceae	Streptomyces	Streptomyces sp023614235	97.97	0.07	82.894	1	74.1114	5331980
RS_GCF_024612015.1	Bacteria	Actinomycetota	Actinomycetes	Streptomycetales	Streptomycetaceae	Streptomyces	Streptomyces sp024612015	100	2.09	86.5664	1	70.4481	10859970
RS_GCF_024612035.1	Bacteria	Actinomycetota	Actinomycetes	Streptomycetales	Streptomycetaceae	Streptomyces	Streptomyces sp024612035	100	4.11	86.0253	1	70.3216	11540835
RS_GCF_026810505.1	Bacteria	Actinomycetota	Actinomycetes	Streptomycetales	Streptomycetaceae	Streptomyces	Streptomyces sp026810505	100	1.54	88.8881	1	71.0066	8820026
RS_GCF_028747205.1	Bacteria	Actinomycetota	Actinomycetes	Streptomycetales	Streptomycetaceae	Streptomyces	Streptomyces sp028747205	100	0.32	87.6583	1	71.5525	8211675
RS_GCF_029392895.1	Bacteria	Actinomycetota	Actinomycetes	Streptomycetales	Streptomycetaceae	Streptomyces	Streptomyces sp029392895	99.18	0.06	84.0533	1	73.0413	8379354
RS_GCF_030553055.1	Bacteria	Actinomycetota	Actinomycetes	Streptomycetales	Streptomycetaceae	Streptomyces	Streptomyces sp030553055	96.92	0.05	87.1482	1	72.0545	7549390
RS_GCF_025402955.1	Bacteria	Actinomycetota	Actinomycetes	Streptomycetales	Streptomycetaceae	Streptomyces	Streptomyces sp900091315	100	0.05	89.6357	1	71.3045	8604396
RS_GCF_008704795.1	Bacteria	Actinomycetota	Actinomycetes	Streptomycetales	Streptomycetaceae	Streptomyces	Streptomyces spectabilis	100	0.36	88.3194	1	72.4366	9807160
RS_GCF_003122365.1	Bacteria	Actinomycetota	Actinomycetes	Streptomycetales	Streptomycetaceae	Streptomyces	Streptomyces spongiicola	100	0.13	82.266	1	72.4491	7180417
RS_GCF_008704535.1	Bacteria	Actinomycetota	Actinomycetes	Streptomycetales	Streptomycetaceae	Streptomyces	Streptomyces subrutilus	100	0	87.4845	1	73.4478	7604974
RS_GCF_003443735.1	Bacteria	Actinomycetota	Actinomycetes	Streptomycetales	Streptomycetaceae	Streptomyces	Streptomyces sviceus	100	0.05	87.7644	1	70.5852	9320089
RS_GCF_003097515.1	Bacteria	Actinomycetota	Actinomycetes	Streptomycetales	Streptomycetaceae	Streptomyces	Streptomyces tirandamycinicus	100	0.02	84.4817	1	72.4636	7289495
RS_GCF_027497495.1	Bacteria	Actinomycetota	Actinomycetes	Streptomycetales	Streptomycetaceae	Streptomyces	Streptomyces tubercidicus	100	0	85.9996	1	70.7082	8284047
RS_GCF_014701095.1	Bacteria	Actinomycetota	Actinomycetes	Streptomycetales	Streptomycetaceae	Streptomyces	Streptomyces tuirus	100	0	87.5937	1	71.4373	7561001
RS_GCF_008639165.1	Bacteria	Actinomycetota	Actinomycetes	Streptomycetales	Streptomycetaceae	Streptomyces	Streptomyces venezuelae	100	0.11	89.5405	1	72.4642	8223505
RS_GCF_008642355.1	Bacteria	Actinomycetota	Actinomycetes	Streptomycetales	Streptomycetaceae	Streptomyces	Streptomyces venezuelae_B	100	0.6	89.387	1	71.2647	8018484
RS_GCF_008642295.1	Bacteria	Actinomycetota	Actinomycetes	Streptomycetales	Streptomycetaceae	Streptomyces	Streptomyces venezuelae_C	100	0.23	89.0309	1	71.8665	7525322
RS_GCF_008642315.1	Bacteria	Actinomycetota	Actinomycetes	Streptomycetales	Streptomycetaceae	Streptomyces	Streptomyces venezuelae_D	100	0.76	88.8611	1	71.1868	8942078
RS_GCF_008642275.1	Bacteria	Actinomycetota	Actinomycetes	Streptomycetales	Streptomycetaceae	Streptomyces	Streptomyces venezuelae_E	99.99	0.48	88.3657	1	72.1372	7746267
RS_GCF_008642335.1	Bacteria	Actinomycetota	Actinomycetes	Streptomycetales	Streptomycetaceae	Streptomyces	Streptomyces venezuelae_F	100	0.22	89.8787	1	71.3488	8048154
RS_GCF_008642375.1	Bacteria	Actinomycetota	Actinomycetes	Streptomycetales	Streptomycetaceae	Streptomyces	Streptomyces venezuelae_G	100	0.07	88.6944	1	71.9236	8558202
RS_GCF_005517195.1	Bacteria	Actinomycetota	Actinomycetes	Streptomycetales	Streptomycetaceae	Streptomyces	Streptomyces vilmorinianum	100	0	88.9775	1	71.5886	7646296
RS_GCF_008704935.1	Bacteria	Actinomycetota	Actinomycetes	Streptomycetales	Streptomycetaceae	Streptomyces	Streptomyces vinaceus	100	0.85	88.1163	1	72.3363	7673509
RS_GCF_030440515.1	Bacteria	Actinomycetota	Actinomycetes	Streptomycetales	Streptomycetaceae	Streptomyces	Streptomyces xanthophaeus_A	99.99	0.31	88.4131	1	72.0423	8237145
RS_GCF_000993785.3	Bacteria	Actinomycetota	Actinomycetes	Streptomycetales	Streptomycetaceae	Streptomyces	Streptomyces xiamenensis	100	0.01	89.0133	1	72.0226	5961402
RS_GCF_000220705.2	Bacteria	Actinomycetota	Actinomycetes	Streptomycetales	Streptomycetaceae	Streptomyces	Streptomyces xinghaiensis	99.98	0.27	85.5148	1	73.1375	7137891
RS_GCF_018069625.1	Bacteria	Actinomycetota	Actinomycetes	Streptomycetales	Streptomycetaceae	Streptomyces	Streptomyces yatensis	100	0.6	88.0933	1	71.4108	10360357
RS_GCF_021165735.1	Bacteria	Actinomycetota	Actinomycetes	Streptomycetales	Streptomycetaceae	Yinghuangia	Yinghuangia sp021165735	97.78	1.33	85.0671	1	71.9787	8343587
RS_GCF_002263495.1	Bacteria	Actinomycetota	Actinomycetes	Streptosporangiales	Streptosporangiaceae	Nocardiopsis_C	Nocardiopsis_C gilva	100	0.09	84.0572	1	69.652	6142152
RS_GCF_019397265.1	Bacteria	Actinomycetota	Actinomycetes	Streptosporangiales	Streptosporangiaceae	Nonomuraea	Nonomuraea coxensis	100	0.95	90.6456	1	72.1681	9073954
RS_GCF_018437505.1	Bacteria	Actinomycetota	Actinomycetes	Streptosporangiales	Streptosporangiaceae	Spiractinospora	Spiractinospora alimapuensis	96.92	0.61	86.2187	1	69.2645	5864354
RS_GCF_008824145.1	Bacteria	Actinomycetota	Actinomycetes	Streptosporangiales	Streptosporangiaceae	Spirillospora	Spirillospora sp008824145	96.46	0.7	89.4667	1	73.1646	9187113
RS_GCF_013364275.1	Bacteria	Actinomycetota	Actinomycetes	Streptosporangiales	Streptosporangiaceae	Spirillospora	Spirillospora sp013364275	99.69	0.49	89.4644	1	72.7156	9430849
RS_GCF_023208015.1	Bacteria	Actinomycetota	Actinomycetes	Streptosporangiales	Streptosporangiaceae	Thermobifida	Thermobifida alba	100	0.04	85.6502	1	72.0934	4903256
RS_GCF_000092645.1	Bacteria	Actinomycetota	Actinomycetes	Streptosporangiales	Streptosporangiaceae	Thermobispora	Thermobispora bispora	99.99	0.39	83.9264	1	72.4292	4189976
RS_GCF_003589885.1	Bacteria	Actinomycetota	Actinomycetes	Streptosporangiales	Streptosporangiaceae	Thermomonospora	Thermomonospora amylolytica	99.93	0.36	87.3946	1	72.8076	6800142
RS_GCF_000024385.1	Bacteria	Actinomycetota	Actinomycetes	Streptosporangiales	Streptosporangiaceae	Thermomonospora	Thermomonospora curvata	100	0.78	84.8959	1	71.642	5639016
RS_GCF_000024225.1	Bacteria	Actinomycetota	Coriobacteriia	Coriobacteriales	Atopobiaceae	Lancefieldella	Lancefieldella parvula	99.99	0.28	89.7348	1	45.6866	1543805
RS_GCF_949152215.1	Bacteria	Actinomycetota	Coriobacteriia	Coriobacteriales	Atopobiaceae	Lancefieldella	Lancefieldella sp000411555	99.28	0.04	89.4897	1	51.8982	1599921
GB_GCA_023300185.1	Bacteria	Actinomycetota	Coriobacteriia	Coriobacteriales	Atopobiaceae	Lancefieldella	Lancefieldella sp015258605	94.28	0.97	87.0777	1	48.3419	1624536
RS_GCF_023168405.1	Bacteria	Actinomycetota	Coriobacteriia	Coriobacteriales	Atopobiaceae	Leptogranulimonas	Leptogranulimonas caecicola	99.34	0.07	85.5849	1	58.7145	2001235
RS_GCF_000143845.1	Bacteria	Actinomycetota	Coriobacteriia	Coriobacteriales	Atopobiaceae	Olsenella	Olsenella uli	99.68	0.35	87.4389	1	64.6975	2051896
RS_GCF_001189515.2	Bacteria	Actinomycetota	Coriobacteriia	Coriobacteriales	Atopobiaceae	Olsenella_F	Olsenella_F sp001189515	99.43	0.96	83.4959	1	62.0824	3213585
RS_GCF_003966955.1	Bacteria	Actinomycetota	Coriobacteriia	Coriobacteriales	Atopobiaceae	Parolsenella	Parolsenella catena	100	0.43	88.024	1	65.6043	1796691
RS_GCF_015277515.1	Bacteria	Actinomycetota	Coriobacteriia	Coriobacteriales	Atopobiaceae	Thermophilibacter	Thermophilibacter immobilis	99.93	0.57	88.0071	1	65.2134	2163714
RS_GCF_900119915.1	Bacteria	Actinomycetota	Coriobacteriia	Coriobacteriales	Atopobiaceae	Thermophilibacter	Thermophilibacter timonensis	99.25	0.66	89.9912	1	68.081	2176737
RS_GCF_018128285.1	Bacteria	Actinomycetota	Coriobacteriia	Coriobacteriales	Atopobiaceae	UBA7748	UBA7748 sp003862175	98.24	0.71	76.9196	1	55.7353	3004013
RS_GCF_002736145.1	Bacteria	Actinomycetota	Coriobacteriia	Coriobacteriales	Coriobacteriaceae	Collinsella	Collinsella aerofaciens_A	99.69	0.42	86.8675	1	60.1249	2306349
RS_GCF_018889955.1	Bacteria	Actinomycetota	Coriobacteriia	Coriobacteriales	Coriobacteriaceae	Collinsella	Collinsella sp018889955	99.93	0.72	85.9701	1	48.8222	1720218
GB_GCA_025757745.1	Bacteria	Actinomycetota	Coriobacteriia	Coriobacteriales	Coriobacteriaceae	Collinsella	Collinsella sp025757745	99.9	2.68	85.7733	1	59.6823	2323157
RS_GCF_000195315.1	Bacteria	Actinomycetota	Coriobacteriia	Coriobacteriales	Coriobacteriaceae	Coriobacterium	Coriobacterium glomerans	99.08	0.4	87.9881	1	60.3935	2115681
RS_GCF_000478885.1	Bacteria	Actinomycetota	Coriobacteriia	Coriobacteriales	Eggerthellaceae	Adlercreutzia	Adlercreutzia equolifaciens	100	1.01	87.9906	1	63.4593	2862526
RS_GCF_000814825.1	Bacteria	Actinomycetota	Coriobacteriia	Coriobacteriales	Eggerthellaceae	Berryella	Berryella intestinalis	99.97	1.01	89.4867	1	63.5625	1967093
RS_GCF_000023845.1	Bacteria	Actinomycetota	Coriobacteriia	Coriobacteriales	Eggerthellaceae	Cryptobacterium	Cryptobacterium curtum	99.95	0.01	88.0081	1	50.9115	1617804
RS_GCF_001643775.1	Bacteria	Actinomycetota	Coriobacteriia	Coriobacteriales	Eggerthellaceae	Denitrobacterium	Denitrobacterium detoxificans	99.99	0.46	89.6109	1	59.498	2446250
RS_GCF_009834925.2	Bacteria	Actinomycetota	Coriobacteriia	Coriobacteriales	Eggerthellaceae	Eggerthella	Eggerthella guodeyinii	99.95	0.83	89.2061	1	66.16	4175177
RS_GCF_000024265.1	Bacteria	Actinomycetota	Coriobacteriia	Coriobacteriales	Eggerthellaceae	Eggerthella	Eggerthella lenta	100	0.23	87.6077	1	64.2046	3632260
RS_GCF_000270285.1	Bacteria	Actinomycetota	Coriobacteriia	Coriobacteriales	Eggerthellaceae	Enteroscipio	Enteroscipio sp000270285	99.99	0.46	89.0631	1	56.2005	3123671
GB_GCA_900170005.1	Bacteria	Actinomycetota	Coriobacteriia	Coriobacteriales	Eggerthellaceae	Gordonibacter	Gordonibacter massiliensis	99.81	0.2	85.9826	1	65.0577	3948172
RS_GCF_900199375.1	Bacteria	Actinomycetota	Coriobacteriia	Coriobacteriales	Eggerthellaceae	Gordonibacter	Gordonibacter urolithinfaciens	99.97	0.3	86.8065	1	66.0951	3294868
RS_GCF_900169485.1	Bacteria	Actinomycetota	Coriobacteriia	Coriobacteriales	Eggerthellaceae	Phoenicibacter	Phoenicibacter congonensis	99.71	0.48	87.1078	1	43.4406	1447956
RS_GCF_000023885.1	Bacteria	Actinomycetota	Coriobacteriia	Coriobacteriales	Eggerthellaceae	Slackia	Slackia heliotrinireducens	99.89	1.23	86.6151	1	60.2116	3165038
RS_GCF_017945865.1	Bacteria	Actinomycetota	Coriobacteriia	Coriobacteriales	Eggerthellaceae	Xiamenia	Xiamenia xianingshaonis	97.1	1.07	86.9654	1	63.2961	2263463
RS_GCF_004322855.1	Bacteria	Actinomycetota	Nitriliruptoria	Euzebyales	Egibacteraceae	Egibacter	Egibacter rhizosphaerae	95.71	0.8	89.206	1	71.6668	4637169
RS_GCF_004300825.1	Bacteria	Actinomycetota	Nitriliruptoria	Nitriliruptorales	Nitriliruptoraceae	Egicoccus	Egicoccus halophilus	97.49	0.23	89.9452	1	72.6126	3980161
RS_GCF_000014185.1	Bacteria	Actinomycetota	Rubrobacteria	Rubrobacterales	Rubrobacteraceae	Rubrobacter_B	Rubrobacter_B xylanophilus	100	0.55	92.3629	1	70.4766	3225748
RS_GCF_007164525.1	Bacteria	Actinomycetota	Rubrobacteria	Rubrobacterales	Rubrobacteraceae	Rubrobacter_B	Rubrobacter_B xylanophilus_A	100	0.38	92.306	1	68.6939	3022875
RS_GCF_018141525.1	Bacteria	Actinomycetota	Thermoleophilia	Miltoncostaeales	Miltoncostaeaceae	Miltoncostaea	Miltoncostaea marina	99.38	0.2	90.5946	1	76.164	3370274
GB_GCA_021496505.1	Bacteria	Actinomycetota	Thermoleophilia	Solirubrobacterales	1970-09-01	JACDBR01	JACDBR01 sp021496505	97.65	0.88	92.1524	1	70.6813	3421728
RS_GCF_028416635.1	Bacteria	Actinomycetota	Thermoleophilia	Solirubrobacterales	Solirubrobacteraceae	Baekduia	Baekduia alba	95.94	2.15	92.1818	1	72.8714	5863246
RS_GCF_007970665.1	Bacteria	Actinomycetota	Thermoleophilia	Solirubrobacterales	Solirubrobacteraceae	Baekduia	Baekduia soli	95.55	3.13	90.3466	1	73.983	5212251
RS_GCF_021172045.1	Bacteria	Actinomycetota	Thermoleophilia	Solirubrobacterales	Solirubrobacteraceae	Capillimicrobium	Capillimicrobium parvum	96.08	4.45	92.3132	1	72.7512	5953270
RS_GCF_000025265.1	Bacteria	Actinomycetota	Thermoleophilia	Solirubrobacterales	Solirubrobacteraceae	Conexibacter	Conexibacter woesei	99.96	2.39	93.7626	1	72.7334	6359369
RS_GCF_023330665.1	Bacteria	Actinomycetota	Thermoleophilia	Solirubrobacterales	Solirubrobacteraceae	Palsa-465	Palsa-465 sp023330665	93.76	0.48	90.0685	1	68.0668	3458291
RS_GCF_023330685.1	Bacteria	Actinomycetota	Thermoleophilia	Solirubrobacterales	Solirubrobacteraceae	Palsa-465	Palsa-465 sp023330685	93.61	0.7	91.2746	1	70.6515	3636119
RS_GCF_024220175.1	Bacteria	Actinomycetota	Thermoleophilia	Solirubrobacterales	Solirubrobacteraceae	Paraconexibacter	Paraconexibacter antarcticus	94.53	3.86	91.4566	1	72.994	5138448
RS_GCF_028867705.1	Bacteria	Actinomycetota	Thermoleophilia	Solirubrobacterales	Thermoleophilaceae	Thermoleophilum	Thermoleophilum sp002898855	95.66	0.51	92.0789	1	70.102	2112804
RS_GCF_000010785.1	Bacteria	Aquificota	Aquificae	Aquificales	Aquificaceae	Hydrogenobacter	Hydrogenobacter thermophilus	99.99	0.27	96.2486	1	44.0003	1743135
RS_GCF_000213785.1	Bacteria	Aquificota	Aquificae	Aquificales	Aquificaceae	Hydrogenobaculum	Hydrogenobaculum sp000213785	100	0.21	94.39	1	34.7517	1552775
RS_GCF_000025605.1	Bacteria	Aquificota	Aquificae	Aquificales	Aquificaceae	Thermocrinis	Thermocrinis albus	100	0.09	96.0295	1	46.9305	1500577
RS_GCF_000512735.1	Bacteria	Aquificota	Aquificae	Aquificales	Aquificaceae	Thermocrinis	Thermocrinis ruber	100	0.16	95.8438	1	45.1919	1521037
GB_GCA_018771605.1	Bacteria	Aquificota	Aquificae	Aquificales	Aquificaceae	UBA11096	UBA11096 sp003534055	99.99	0.08	95.4254	1	43.0634	1722082
RS_GCF_000021545.1	Bacteria	Aquificota	Aquificae	Hydrogenothermales	Hydrogenothermaceae	Sulfurihydrogenibium	Sulfurihydrogenibium azorense	99.99	0.66	94.3786	1	32.7529	1640877
RS_GCF_000020325.1	Bacteria	Aquificota	Aquificae	Hydrogenothermales	Hydrogenothermaceae	Sulfurihydrogenibium	Sulfurihydrogenibium sp003510745	99.98	0.22	87.9907	1	32.0274	1838442
RS_GCF_000191045.1	Bacteria	Aquificota	Desulfurobacteriia	Desulfurobacteriales	Desulfurobacteriaceae	Desulfurobacterium	Desulfurobacterium thermolithotrophum	99.98	0	94.7418	1	34.9486	1541968
RS_GCF_003574315.2	Bacteria	Armatimonadota	Armatimonadia	Armatimonadales	Capsulimonadaceae	Capsulimonas	Capsulimonas corticalis	95.74	1.39	88.913	1	60.348	7645051
RS_GCF_000724625.1	Bacteria	Armatimonadota	Fimbriimonadia	Fimbriimonadales	Fimbriimonadaceae	Fimbriimonas	Fimbriimonas ginsengisoli	99.96	0.31	89.9502	1	60.8267	5231762
GB_GCA_017347465.1	Bacteria	Armatimonadota	Fimbriimonadia	Fimbriimonadales	Fimbriimonadaceae	Nitrosymbiomonas	Nitrosymbiomonas proteolyticus	99.07	0.06	92.3731	1	61.0572	2809316
GB_GCA_025998675.1	Bacteria	Armatimonadota	Fimbriimonadia	Fimbriimonadales	GBS-DC	GBS-DC	GBS-DC sp025998675	98.85	0.8	92.0458	1	63.4306	2987958
GB_GCA_025998755.1	Bacteria	Armatimonadota	UBA5829	DSUL01	DSUL01	CALCJH01	CALCJH01 sp025998755	98.95	1.59	90.6133	1	63.2988	3289812
RS_GCF_015775515.1	Bacteria	Atribacterota	Atribacteria	Atribacterales	Atribacteraceae	Atribacter	Atribacter laminatus	97.81	1.38	83.6578	1	38.6889	3101225
RS_GCF_000219875.1	Bacteria	Bacillota	Bacilli	Alicyclobacillales	Alicyclobacillaceae	Alicyclobacillus	Alicyclobacillus acidocaldarius_A	99.99	0.14	88.9453	1	61.5233	3124048
RS_GCF_029166985.1	Bacteria	Bacillota	Bacilli	Alicyclobacillales	Alicyclobacillaceae	Alicyclobacillus	Alicyclobacillus fastidiosus_A	100	2.65	84.411	1	52.9896	4968037
RS_GCF_028751525.1	Bacteria	Bacillota	Bacilli	Alicyclobacillales	Alicyclobacillaceae	Alicyclobacillus_L	Alicyclobacillus_L cycloheptanicus	99.35	0.67	85.2576	1	58.3691	3617228
RS_GCF_002355375.1	Bacteria	Bacillota	Bacilli	Aneurinibacillales	Aneurinibacillaceae	Aneurinibacillus	Aneurinibacillus soli	99.98	0.62	85.0791	1	45.8933	4116770
RS_GCF_028471905.1	Bacteria	Bacillota	Bacilli	Aneurinibacillales	Aneurinibacillaceae	Aneurinibacillus	Aneurinibacillus sp028471905	99.91	0.99	85.9577	1	45.2554	3853322
GB_GCA_002243705.1	Bacteria	Bacillota	Bacilli	Bacillales	Anoxybacillaceae	Anoxybacillus	Anoxybacillus flavithermus	100	0.14	88.5486	1	41.7763	2812123
RS_GCF_001187595.1	Bacteria	Bacillota	Bacilli	Bacillales	Anoxybacillaceae	Anoxybacillus	Anoxybacillus gonensis	100	0	89.688	1	41.6705	2803668
GB_GCA_004116995.1	Bacteria	Bacillota	Bacilli	Bacillales	Anoxybacillaceae	Anoxybacillus	Anoxybacillus kestanbolensis	99.99	0.17	87.9396	1	41.9489	2843874
RS_GCF_014679505.1	Bacteria	Bacillota	Bacilli	Bacillales	Anoxybacillaceae	Geobacillus	Geobacillus sp002077765	99.99	0.19	85.7176	1	52.1283	3579240
RS_GCF_001618685.1	Bacteria	Bacillota	Bacilli	Bacillales	Anoxybacillaceae	Geobacillus	Geobacillus subterraneus	100	0.05	85.1584	1	52.1977	3474426
RS_GCF_001295365.1	Bacteria	Bacillota	Bacilli	Bacillales	Anoxybacillaceae	Parageobacillus	Parageobacillus thermoglucosidasius	100	0.28	83.6198	1	43.8911	3873116
RS_GCF_022846435.1	Bacteria	Bacillota	Bacilli	Bacillales	Anoxybacillaceae	Parageobacillus	Parageobacillus thermoglucosidasius_A	100	0.1	83.3449	1	43.413	3816932
RS_GCF_000196735.1	Bacteria	Bacillota	Bacilli	Bacillales	Bacillaceae	Bacillus	Bacillus amyloliquefaciens	100	0	87.7633	1	46.0823	3980199
RS_GCF_004124315.2	Bacteria	Bacillota	Bacilli	Bacillales	Bacillaceae	Bacillus	Bacillus cabrialesii	100	0.06	87.5742	1	44.2171	4125766
RS_GCF_000011645.1	Bacteria	Bacillota	Bacilli	Bacillales	Bacillaceae	Bacillus	Bacillus licheniformis	100	0.15	87.4706	1	46.1944	4222597
RS_GCF_900186955.1	Bacteria	Bacillota	Bacilli	Bacillales	Bacillaceae	Bacillus	Bacillus pumilus	100	0.04	87.8336	1	41.7141	3855667
RS_GCF_003431975.1	Bacteria	Bacillota	Bacilli	Bacillales	Bacillaceae	Bacillus	Bacillus pumilus_N	100	0.42	87.8555	1	41.1636	3937399
RS_GCF_029537375.1	Bacteria	Bacillota	Bacilli	Bacillales	Bacillaceae	Bacillus	Bacillus sonorensis_A	100	0.05	86.6616	1	45.7955	4423396
RS_GCF_000009045.1	Bacteria	Bacillota	Bacilli	Bacillales	Bacillaceae	Bacillus	Bacillus subtilis	100	0.05	87.8933	1	43.5144	4215606
RS_GCF_004116955.1	Bacteria	Bacillota	Bacilli	Bacillales	Bacillaceae	Bacillus	Bacillus vallismortis	100	0.35	87.3555	1	43.7558	4286362
RS_GCF_025809375.1	Bacteria	Bacillota	Bacilli	Bacillales	Bacillaceae	Bacillus	Bacillus zhangzhouensis_A	99.99	0	86.0811	1	41.4393	3284405
GB_GCA_014235785.1	Bacteria	Bacillota	Bacilli	Bacillales	Bacillaceae	Bacillus_P	Bacillus_P sp002858905	93.36	0	83.2998	1	39.037	3899947
RS_GCF_014217835.1	Bacteria	Bacillota	Bacilli	Bacillales	Bacillaceae	Metabacillus	Metabacillus litoralis_A	100	1.6	81.9473	1	35.7042	5764082
RS_GCF_003667825.1	Bacteria	Bacillota	Bacilli	Bacillales	Bacillaceae	Metabacillus	Metabacillus litoralis_B	100	0.86	82.893	1	35.8685	5230624
RS_GCF_009720625.1	Bacteria	Bacillota	Bacilli	Bacillales	Bacillaceae	Metabacillus	Metabacillus sediminilitoris	100	4.85	79.3562	1	35.9696	5602542
RS_GCF_025917685.1	Bacteria	Bacillota	Bacilli	Bacillales	Bacillaceae_G	Bacillus_A	Bacillus_A cereus_AT	100	0.15	83.8847	1	35.6308	5226893
RS_GCF_018966865.1	Bacteria	Bacillota	Bacilli	Bacillales	Bacillaceae_G	Bacillus_A	Bacillus_A sp018966865	100	0.26	83.5067	1	35.5829	5280486
RS_GCF_023022965.1	Bacteria	Bacillota	Bacilli	Bacillales	Bacillaceae_G	Ectobacillus	Ectobacillus sp023022965	99.98	0.3	84.8249	1	40.7092	3893080
RS_GCF_023115465.1	Bacteria	Bacillota	Bacilli	Bacillales	Bacillaceae_G	Gottfriedia	Gottfriedia acidiceleris_B	100	0.56	81.6615	1	33.1296	4690333
RS_GCF_002250055.1	Bacteria	Bacillota	Bacilli	Bacillales	Bacillaceae_I	Sutcliffiella	Sutcliffiella cohnii	100	0.39	83.6796	1	36.1299	4899141
RS_GCF_009363695.1	Bacteria	Bacillota	Bacilli	Bacillales	Bacillaceae_I	Sutcliffiella_A	Sutcliffiella_A sp009363695	99.95	0.54	84.8178	1	39.7484	4087834
GB_GCA_014960805.1	Bacteria	Bacillota	Bacilli	Bacillales	Bacillaceae_L	Bacillus_BV	Bacillus_BV suaedae	99.96	0.79	83.5966	1	36.422	4504259
RS_GCF_028356935.1	Bacteria	Bacillota	Bacilli	Bacillales_A	Planococcaceae	Lysinibacillus	Lysinibacillus fusiformis_D	99.98	0.26	84.0597	1	37.8396	4710095
GB_GCA_007362955.1	Bacteria	Bacillota	Bacilli	Bacillales_A	Planococcaceae	Lysinibacillus	Lysinibacillus fusiformis_E	100	1.07	80.259	1	37.6001	4971350
RS_GCF_016925635.1	Bacteria	Bacillota	Bacilli	Bacillales_A	Planococcaceae	Lysinibacillus	Lysinibacillus fusiformis_F	99.99	0.53	83.9146	1	37.8409	5011085
GB_GCA_015999545.1	Bacteria	Bacillota	Bacilli	Bacillales_A	Planococcaceae	Lysinibacillus	Lysinibacillus sp002340205	100	0.36	83.1134	1	37.0243	4681075
GB_GCA_002973635.1	Bacteria	Bacillota	Bacilli	Bacillales_A	Planococcaceae	Lysinibacillus	Lysinibacillus sp002973635	100	1.4	83.1948	1	36.5432	5508835
RS_GCF_002982115.1	Bacteria	Bacillota	Bacilli	Bacillales_A	Planococcaceae	Lysinibacillus	Lysinibacillus sphaericus	100	0.89	83.5089	1	37.3012	4681723
RS_GCF_001629735.1	Bacteria	Bacillota	Bacilli	Bacillales_A	Planococcaceae	Lysinibacillus	Lysinibacillus sphaericus_A	99.99	0.05	82.6805	1	37.3118	4692801
RS_GCF_003595195.1	Bacteria	Bacillota	Bacilli	Bacillales_A	Planococcaceae	Paenisporosarcina	Paenisporosarcina cavernae	99.94	1.16	86.41	1	39.7868	2537131
RS_GCF_001687585.2	Bacteria	Bacillota	Bacilli	Bacillales_A	Planococcaceae	Planococcus	Planococcus halocryophilus	100	0.66	85.6417	1	40.0511	3424893
RS_GCF_001687625.2	Bacteria	Bacillota	Bacilli	Bacillales_A	Planococcaceae	Planococcus	Planococcus maritimus	100	0.08	86.1768	1	47.173	3280721
RS_GCF_001687605.2	Bacteria	Bacillota	Bacilli	Bacillales_A	Planococcaceae	Planococcus	Planococcus plakortidis	100	0.26	86.2459	1	49.9764	3261818
RS_GCF_001465795.2	Bacteria	Bacillota	Bacilli	Bacillales_A	Planococcaceae	Planococcus	Planococcus rifietoensis	99.99	0.38	86.4415	1	48.4542	3505011
RS_GCF_021513255.1	Bacteria	Bacillota	Bacilli	Bacillales_A	Planococcaceae	Planococcus	Planococcus sp021513255	94.28	4.11	86.7312	1	44.5522	3513248
RS_GCF_030413595.1	Bacteria	Bacillota	Bacilli	Bacillales_A	Planococcaceae	Planococcus	Planococcus sp030413595	100	0.9	85.8309	1	46.4267	3955745
RS_GCF_030413635.1	Bacteria	Bacillota	Bacilli	Bacillales_A	Planococcaceae	Planococcus	Planococcus sp030413635	100	0.69	84.2703	1	44.0048	3979504
RS_GCF_018140925.1	Bacteria	Bacillota	Bacilli	Bacillales_A	Planococcaceae	Psychrobacillus	Psychrobacillus sp018140925	100	0.21	82.5384	1	36.4079	4301978
GB_GCA_001586195.1	Bacteria	Bacillota	Bacilli	Bacillales_A	Planococcaceae	Solibacillus	Solibacillus silvestris	99.99	0.35	84.1272	1	38.6002	3991226
RS_GCF_002736105.1	Bacteria	Bacillota	Bacilli	Bacillales_A	Planococcaceae	Solibacillus	Solibacillus sp002736105	99.99	0.17	80.08	1	36.8827	4283411
RS_GCF_003073375.1	Bacteria	Bacillota	Bacilli	Bacillales_A	Planococcaceae	Solibacillus	Solibacillus sp003073375	99.99	0.31	82.2251	1	37.0013	3737915
RS_GCF_001590685.1	Bacteria	Bacillota	Bacilli	Bacillales_A	Planococcaceae	Sporosarcina	Sporosarcina psychrophila_A	100	0.39	80.7891	1	40.3393	4674191
RS_GCF_000829195.1	Bacteria	Bacillota	Bacilli	Bacillales_A	Planococcaceae	Sporosarcina	Sporosarcina sp000829195	100	0.31	85.9889	1	47.8491	3594618
RS_GCF_002077155.1	Bacteria	Bacillota	Bacilli	Bacillales_A	Planococcaceae	Sporosarcina	Sporosarcina sp002077155	100	0.07	85.5063	1	44.538	3235441
RS_GCF_003351785.1	Bacteria	Bacillota	Bacilli	Bacillales_A	Planococcaceae	Sporosarcina	Sporosarcina sp003351785	100	0.02	83.9843	1	40.9092	3495830
RS_GCF_017498505.1	Bacteria	Bacillota	Bacilli	Bacillales_A	Planococcaceae	Sporosarcina	Sporosarcina sp017498505	99.82	0.46	85.2612	1	44.4356	4297762
RS_GCF_018309085.1	Bacteria	Bacillota	Bacilli	Bacillales_A	Planococcaceae	Sporosarcina	Sporosarcina sp018309085	99.98	1.01	85.8263	1	39.7915	3978257
RS_GCF_002082015.1	Bacteria	Bacillota	Bacilli	Bacillales_A	Planococcaceae	Sporosarcina	Sporosarcina ureae_A	100	0.05	85.2696	1	41.5059	3412428
RS_GCF_002101375.1	Bacteria	Bacillota	Bacilli	Bacillales_A	Planococcaceae	Sporosarcina	Sporosarcina ureae_B	100	0.09	85.0005	1	41.2161	3353765
RS_GCF_002109325.1	Bacteria	Bacillota	Bacilli	Bacillales_A	Planococcaceae	Sporosarcina	Sporosarcina ureae_C	100	0.1	85.326	1	41.3992	3382744
RS_GCF_001753205.1	Bacteria	Bacillota	Bacilli	Bacillales_A	Planococcaceae	Sporosarcina	Sporosarcina ureilytica	99.99	0.03	84.5666	1	38.9911	3436578
RS_GCF_005491425.1	Bacteria	Bacillota	Bacilli	Bacillales_A	Planococcaceae	Ureibacillus	Ureibacillus sp005491425	99.99	0.31	82.3608	1	36.6776	4142194
RS_GCF_023168345.1	Bacteria	Bacillota	Bacilli	Bacillales_A	Planococcaceae	Ureibacillus	Ureibacillus sp023168345	99.98	0.27	83.6257	1	35.0153	4015857
GB_GCA_003667865.1	Bacteria	Bacillota	Bacilli	Bacillales_B	Bacillaceae_B	Bacillus_BQ	Bacillus_BQ marisflavi_A	100	0.3	81.2626	1	36.8987	4591517
RS_GCF_011398925.1	Bacteria	Bacillota	Bacilli	Bacillales_B	Bacillaceae_B	Rossellomorea	Rossellomorea sp011398925	99.98	0.85	84.0873	1	44.8364	4251700
RS_GCF_025398035.1	Bacteria	Bacillota	Bacilli	Bacillales_B	Bacillaceae_B	Rossellomorea	Rossellomorea vietnamensis_B	100	0.33	86.3901	1	44.0699	4519151
RS_GCF_017809215.1	Bacteria	Bacillota	Bacilli	Bacillales_B	Bacillaceae_C	Heyndrickxia	Heyndrickxia oleronia	100	0.61	82.052	1	35.1323	5198760
RS_GCF_016772275.1	Bacteria	Bacillota	Bacilli	Bacillales_B	Bacillaceae_C	Heyndrickxia	Heyndrickxia vini	100	0.08	84.1283	1	35.9678	4309805
RS_GCF_026547225.1	Bacteria	Bacillota	Bacilli	Bacillales_B	Caldibacillaceae	Fervidibacillus	Fervidibacillus albus	99.65	0.08	82.9994	1	39.1544	3150493
RS_GCF_026547205.1	Bacteria	Bacillota	Bacilli	Bacillales_B	Caldibacillaceae	Fervidibacillus	Fervidibacillus halotolerans	94.01	0	81.8333	1	37.9053	2938013
RS_GCF_002243645.1	Bacteria	Bacillota	Bacilli	Bacillales_B	DSM-1321	Peribacillus	Peribacillus simplex	100	0.23	80.946	1	39.8974	5645783
RS_GCF_030123325.1	Bacteria	Bacillota	Bacilli	Bacillales_B	DSM-1321	Peribacillus	Peribacillus simplex_D	99.99	0.65	80.2397	1	40.3004	5783869
RS_GCF_014844095.1	Bacteria	Bacillota	Bacilli	Bacillales_B	DSM-1321	Peribacillus	Peribacillus sp014844095	100	0.25	80.7356	1	40.3306	5490698
RS_GCF_000473245.1	Bacteria	Bacillota	Bacilli	Bacillales_B	DSM-18226	Bacillus_AB	Bacillus_AB infantis	100	0.46	84.4231	1	46.0333	4884713
RS_GCF_019915265.1	Bacteria	Bacillota	Bacilli	Bacillales_B	DSM-18226	Bacillus_BT	Bacillus_BT aquiflavi	99.62	2.36	79.9142	1	35.6674	3806094
RS_GCF_000242895.2	Bacteria	Bacillota	Bacilli	Bacillales_B	DSM-18226	Bacillus_BU	Bacillus_BU sp000242895	100	0.75	81.5233	1	37.9542	4815602
RS_GCF_007995155.1	Bacteria	Bacillota	Bacilli	Bacillales_B	DSM-18226	Cytobacillus	Cytobacillus dafuensis	100	1.24	82.0527	1	36.9076	4916069
RS_GCF_023657595.1	Bacteria	Bacillota	Bacilli	Bacillales_B	DSM-18226	Cytobacillus	Cytobacillus firmus_B	100	0.26	84.4365	1	41.9834	4981461
RS_GCF_023612095.1	Bacteria	Bacillota	Bacilli	Bacillales_B	DSM-18226	Cytobacillus	Cytobacillus sp002272225	99.92	0.76	84.6524	1	42.0735	4383751
RS_GCF_030915485.1	Bacteria	Bacillota	Bacilli	Bacillales_B	DSM-18226	JAUZPL01	JAUZPL01 sp030915485	98.98	2.37	80.399	1	36.3956	4459106
RS_GCF_030122805.1	Bacteria	Bacillota	Bacilli	Bacillales_B	DSM-18226	Mesobacillus	Mesobacillus oceanisediminis_A	100	0.05	83.421	1	43.1418	4803959
RS_GCF_020422885.1	Bacteria	Bacillota	Bacilli	Bacillales_B	DSM-18226	Mesobacillus	Mesobacillus selenatarsenatis_A	100	0.03	83.6118	1	42.7687	4806131
RS_GCF_014856545.2	Bacteria	Bacillota	Bacilli	Bacillales_B	DSM-18226	Mesobacillus	Mesobacillus sp014856545	99.99	0.57	83.294	1	42.7018	4835561
RS_GCF_020524355.2	Bacteria	Bacillota	Bacilli	Bacillales_B	DSM-18226	Mesobacillus	Mesobacillus subterraneus_C	99.81	2.06	81.597	1	42.0851	4786507
RS_GCF_003586445.1	Bacteria	Bacillota	Bacilli	Bacillales_B	DSM-18226	NBRC-107688	NBRC-107688 sp003586445	100	1.88	85.7928	1	38.4922	5028825
RS_GCF_030123505.1	Bacteria	Bacillota	Bacilli	Bacillales_B	DSM-18226	Neobacillus	Neobacillus sp002272245	99.99	1.2	84.1338	1	38.3032	6231385
RS_GCF_030915505.1	Bacteria	Bacillota	Bacilli	Bacillales_B	DSM-18226	Neobacillus	Neobacillus sp011250555	100	0.83	85.1604	1	40.0875	4733117
RS_GCF_030123405.1	Bacteria	Bacillota	Bacilli	Bacillales_B	DSM-18226	Neobacillus	Neobacillus sp030123405	99.99	1.47	82.0974	1	38.1385	5588297
RS_GCF_030915525.1	Bacteria	Bacillota	Bacilli	Bacillales_B	DSM-18226	Neobacillus	Neobacillus sp030915525	100	0.93	83.7741	1	38.7008	5192194
RS_GCF_030915465.1	Bacteria	Bacillota	Bacilli	Bacillales_B	DSM-18226	Neobacillus_A	Neobacillus_A sp030915465	100	3.95	81.8476	1	39.9078	4899526
RS_GCF_003726095.1	Bacteria	Bacillota	Bacilli	Bacillales_B	DSM-18226	Niallia	Niallia circulans_A	100	2.34	82.4299	1	35.5612	5175203
RS_GCF_008935075.1	Bacteria	Bacillota	Bacilli	Bacillales_B	EAG3	Pradoshia	Pradoshia sp001685035	100	0.64	82.3924	1	37.7474	3934149
RS_GCF_012955605.1	Bacteria	Bacillota	Bacilli	Bacillales_B	JC228	Bacillus_CG	Bacillus_CG fonticola	83.57	0	83.7391	1	43.6834	3159449
GB_GCA_020524525.2	Bacteria	Bacillota	Bacilli	Bacillales_C	Bacillaceae_N	Bacillus_AV	Bacillus_AV sp020524525	100	0.16	86.7472	1	40.3961	3874025
RS_GCF_028743495.1	Bacteria	Bacillota	Bacilli	Bacillales_D	Alkalibacillaceae	Allobacillus	Allobacillus halotolerans	92.68	0.07	84.4766	1	39.6375	2700297
RS_GCF_010092505.1	Bacteria	Bacillota	Bacilli	Bacillales_D	Alkalibacillaceae	Salinibacillus	Salinibacillus sp010092505	98.4	0.03	83.8199	1	40.9603	3332438
RS_GCF_000307165.1	Bacteria	Bacillota	Bacilli	Bacillales_D	Amphibacillaceae	Amphibacillus	Amphibacillus xylanus	99.99	0.07	84.7646	1	35.7183	2569486
GB_GCA_030762805.1	Bacteria	Bacillota	Bacilli	Bacillales_D	Amphibacillaceae	Avamphibacillus	Avamphibacillus sp030762805	97.29	0.26	86.274	1	42.6847	2730537
RS_GCF_009650095.1	Bacteria	Bacillota	Bacilli	Bacillales_D	Amphibacillaceae	Gracilibacillus	Gracilibacillus salitolerans	99.68	0.46	85.0021	1	36.6699	5088110
RS_GCF_022919115.1	Bacteria	Bacillota	Bacilli	Bacillales_D	Amphibacillaceae	Gracilibacillus	Gracilibacillus sp022919115	100	0.88	82.311	1	38.678	4509959
RS_GCF_022919575.1	Bacteria	Bacillota	Bacilli	Bacillales_D	Amphibacillaceae	Gracilibacillus	Gracilibacillus sp022919575	100	0.71	81.6946	1	39.0587	4801263
RS_GCF_001307805.1	Bacteria	Bacillota	Bacilli	Bacillales_D	Amphibacillaceae	Lentibacillus	Lentibacillus amyloliquefaciens	99.9	1.16	83.1989	1	42.12	3858284
RS_GCF_013373365.1	Bacteria	Bacillota	Bacilli	Bacillales_D	Amphibacillaceae	Lentibacillus	Lentibacillus sp013373365	94.94	1.69	79.028	1	42.0409	4035571
RS_GCF_027186265.1	Bacteria	Bacillota	Bacilli	Bacillales_D	Amphibacillaceae	Lentibacillus_C	Lentibacillus_C daqui	99.95	0.17	82.8059	1	40.2738	3752521
RS_GCF_000011245.1	Bacteria	Bacillota	Bacilli	Bacillales_D	Amphibacillaceae	Oceanobacillus	Oceanobacillus iheyensis	100	0.1	84.7395	1	35.6813	3630528
RS_GCF_003352005.1	Bacteria	Bacillota	Bacilli	Bacillales_D	Amphibacillaceae	Oceanobacillus	Oceanobacillus zhaokaii	100	0.16	80.6885	1	37.0893	4103611
RS_GCF_003268595.1	Bacteria	Bacillota	Bacilli	Bacillales_D	Amphibacillaceae	Paraliobacillus_A	Paraliobacillus_A zengyii	100	0.24	84.1724	1	35.201	3728451
RS_GCF_007301515.1	Bacteria	Bacillota	Bacilli	Bacillales_D	Amphibacillaceae	Radiobacillus	Radiobacillus deserti	99.99	0.77	84.8615	1	38.527	3615398
RS_GCF_017792025.1	Bacteria	Bacillota	Bacilli	Bacillales_D	Amphibacillaceae	Sediminibacillus	Sediminibacillus dalangtanensis	99.86	1.67	82.061	1	43.5454	4100703
RS_GCF_018075365.1	Bacteria	Bacillota	Bacilli	Bacillales_D	Amphibacillaceae	Virgibacillus	Virgibacillus pantothenticus	100	1.09	76.0509	1	37.3046	4761851
RS_GCF_002224365.1	Bacteria	Bacillota	Bacilli	Bacillales_D	Amphibacillaceae	Virgibacillus_F	Virgibacillus_F necropolis	100	1.63	83.789	1	37.2714	4337422
RS_GCF_002216775.1	Bacteria	Bacillota	Bacilli	Bacillales_D	Amphibacillaceae	Virgibacillus_F	Virgibacillus_F phasianinus	100	0.81	84.7813	1	39.5178	4071214
RS_GCF_026013645.1	Bacteria	Bacillota	Bacilli	Bacillales_D	Amphibacillaceae	Virgibacillus_H	Virgibacillus_H natechei	99.82	0.24	81.3629	1	38.4419	3867590
RS_GCF_021560035.1	Bacteria	Bacillota	Bacilli	Bacillales_D	Amphibacillaceae	Virgibacillus_H	Virgibacillus_H sp021560035	99.75	0.07	84.3035	1	39.4923	3829764
RS_GCF_009858175.1	Bacteria	Bacillota	Bacilli	Bacillales_D	BH030062	Pontibacillus	Pontibacillus sp009858175	99.95	1.74	84.1344	1	38.5894	3976892
RS_GCF_002097535.1	Bacteria	Bacillota	Bacilli	Bacillales_D	Halobacillaceae	Halobacillus	Halobacillus mangrovi	100	0.45	85.531	1	41.5577	4142697
RS_GCF_000469135.2	Bacteria	Bacillota	Bacilli	Bacillales_D	Halobacillaceae	Halobacillus	Halobacillus sp001592845	100	0.02	88.2921	1	46.9939	3765941
RS_GCF_022919095.1	Bacteria	Bacillota	Bacilli	Bacillales_D	Halobacillaceae	Halobacillus	Halobacillus sp022919095	100	1.02	86.6672	1	42.2577	4240228
RS_GCF_022919835.1	Bacteria	Bacillota	Bacilli	Bacillales_D	Halobacillaceae	Halobacillus_A	Halobacillus_A sp022919835	100	4.07	82.3509	1	40.7282	4887025
RS_GCF_001642935.1	Bacteria	Bacillota	Bacilli	Bacillales_G	Fictibacillaceae	Fictibacillus	Fictibacillus arsenicus_B	100	0.01	84.9984	1	39.6761	4055461
RS_GCF_001629705.1	Bacteria	Bacillota	Bacilli	Bacillales_G	Fictibacillaceae	Fictibacillus	Fictibacillus phosphorivorans_A	100	0.42	85.7564	1	39.3496	4230665
RS_GCF_030643805.1	Bacteria	Bacillota	Bacilli	Bacillales_G	Fictibacillaceae	Pseudalkalibacillus	Pseudalkalibacillus sp030643805	99.95	0.46	83.4914	1	40.8506	4155898
GB_GCA_029277305.1	Bacteria	Bacillota	Bacilli	Bacillales_G	HB172195	Anaerobacillus_A	Anaerobacillus_A hwajinpoensis	99.99	0.55	84.9899	1	39.962	4299036
RS_GCF_009818105.1	Bacteria	Bacillota	Bacilli	Bacillales_G	HB172195	Anaerobacillus_A	Anaerobacillus_A sp009818105	100	1.94	86.3383	1	40.4822	4497340
RS_GCF_011082085.1	Bacteria	Bacillota	Bacilli	Bacillales_G	HB172195	Anaerobacillus_A	Anaerobacillus_A sp011082085	100	1.6	86.2139	1	40.3239	4297839
RS_GCF_001866075.3	Bacteria	Bacillota	Bacilli	Bacillales_H	Anaerobacillaceae	Anaerobacillus	Anaerobacillus isosaccharinicus	100	0.61	82.1607	1	36.1275	5227144
RS_GCF_002109385.1	Bacteria	Bacillota	Bacilli	Bacillales_H	Bacillaceae_D	Halalkalibacter	Halalkalibacter krulwichiae	99.99	1.16	84.7157	1	38.1589	4610863
RS_GCF_002250115.1	Bacteria	Bacillota	Bacilli	Bacillales_H	Bacillaceae_D	Shouchella	Shouchella clausii	100	1.16	86.7416	1	44.6871	4517459
RS_GCF_028735875.1	Bacteria	Bacillota	Bacilli	Bacillales_H	Bacillaceae_D	Shouchella	Shouchella hunanensis	99.99	0.35	87.9797	1	40.1986	4064600
RS_GCF_024362765.1	Bacteria	Bacillota	Bacilli	Bacillales_H	Bacillaceae_D	Shouchella	Shouchella sp900197585	100	0.27	88.0002	1	40.7748	3886007
RS_GCF_022812285.1	Bacteria	Bacillota	Bacilli	Bacillales_H	Bacillaceae_F	Bacillus_AO	Bacillus_AO sp022812285	100	0.44	84.5485	1	37.0299	4850562
RS_GCF_016495725.1	Bacteria	Bacillota	Bacilli	Bacillales_H	Marinococcaceae	Salicibibacter	Salicibibacter cibarius	98.9	0.91	82.6377	1	44.6591	4513310
RS_GCF_016495865.1	Bacteria	Bacillota	Bacilli	Bacillales_H	Marinococcaceae	Salicibibacter	Salicibibacter cibi	97.63	1.43	82.7253	1	44.9194	3814380
RS_GCF_006740705.1	Bacteria	Bacillota	Bacilli	Bacillales_H	Marinococcaceae	Salicibibacter	Salicibibacter halophilus	97.66	1.22	85.1824	1	45.8731	3754174
RS_GCF_003336365.1	Bacteria	Bacillota	Bacilli	Bacillales_H	Marinococcaceae	Salicibibacter	Salicibibacter kimchii	98.41	1.26	83.5301	1	45.1545	3641602
RS_GCF_020519665.1	Bacteria	Bacillota	Bacilli	Bacillales_H	Salisediminibacteriaceae	Bacillus_CA	Bacillus_CA shivajii	99.98	1.82	79.7853	1	37.7641	4440119
RS_GCF_000177235.2	Bacteria	Bacillota	Bacilli	Bacillales_H	Salisediminibacteriaceae	Evansella	Evansella cellulosilytica	100	0.68	80.8162	1	36.522	4681672
RS_GCF_024362785.1	Bacteria	Bacillota	Bacilli	Bacillales_H	Salisediminibacteriaceae	Evansella	Evansella sp024362785	100	1.22	80.9808	1	43.0156	4903744
RS_GCF_024362805.1	Bacteria	Bacillota	Bacilli	Bacillales_H	Salisediminibacteriaceae	Salipaludibacillus	Salipaludibacillus sp024362805	99.98	1.01	77.1121	1	39.0226	4525667
RS_GCF_001721685.1	Bacteria	Bacillota	Bacilli	Bacillales_H	Salisediminibacteriaceae	Salisediminibacterium	Salisediminibacterium beveridgei	99.95	0.7	87.7937	1	46.0787	3582268
RS_GCF_000093085.1	Bacteria	Bacillota	Bacilli	Bacillales_H	Salisediminibacteriaceae	Salisediminibacterium	Salisediminibacterium selenitireducens	100	0.48	88.0862	1	48.67	3592487
RS_GCF_029094525.1	Bacteria	Bacillota	Bacilli	Bacillales_K	Sporolactobacillaceae	KACC-23026	KACC-23026 sp029094525	100	0.2	79.2213	1	41.4535	4801000
RS_GCF_004117055.1	Bacteria	Bacillota	Bacilli	Brevibacillales	Brevibacillaceae	Brevibacillus	Brevibacillus agri	100	0.79	84.8656	1	53.5964	5374818
RS_GCF_900637055.1	Bacteria	Bacillota	Bacilli	Brevibacillales	Brevibacillaceae	Brevibacillus	Brevibacillus brevis	100	1.03	88.1549	1	47.4368	6726998
RS_GCF_001039275.2	Bacteria	Bacillota	Bacilli	Brevibacillales	Brevibacillaceae	Brevibacillus	Brevibacillus brevis_C	99.99	1.15	88.2897	1	47.4497	6443936
RS_GCF_000010165.1	Bacteria	Bacillota	Bacilli	Brevibacillales	Brevibacillaceae	Brevibacillus	Brevibacillus brevis_D	100	0.86	87.6096	1	47.2736	6296436
RS_GCF_016811915.1	Bacteria	Bacillota	Bacilli	Brevibacillales	Brevibacillaceae	Brevibacillus	Brevibacillus choshinensis_A	100	3.37	87.2694	1	50.999	6166741
RS_GCF_020923495.1	Bacteria	Bacillota	Bacilli	Brevibacillales	Brevibacillaceae	Brevibacillus	Brevibacillus sediminis_A	99.93	0.01	85.9131	1	56.6008	3931259
RS_GCF_022026395.1	Bacteria	Bacillota	Bacilli	Brevibacillales	Brevibacillaceae	Brevibacillus	Brevibacillus sp013284355	100	1.78	87.968	1	47.4933	6156479
RS_GCF_002706795.1	Bacteria	Bacillota	Bacilli	Brevibacillales	Brevibacillaceae	Brevibacillus_B	Brevibacillus_B laterosporus	100	0.25	84.4079	1	40.6626	5400144
RS_GCF_020923435.1	Bacteria	Bacillota	Bacilli	Brevibacillales	Brevibacillaceae	Brevibacillus_E	Brevibacillus_E humidisoli	99.97	0.83	87.1188	1	51.7697	4908260
RS_GCF_002804065.1	Bacteria	Bacillota	Bacilli	Kyrpidiales	Kyrpidiaceae	Kyrpidia	Kyrpidia spormannii	99.99	0.49	87.1098	1	58.7095	3352175
RS_GCF_000092905.1	Bacteria	Bacillota	Bacilli	Kyrpidiales	Kyrpidiaceae	Kyrpidia	Kyrpidia tusciae	99.99	0.35	87.0324	1	59.1141	3384766
RS_GCF_001543105.1	Bacteria	Bacillota	Bacilli	Lactobacillales	Aerococcaceae	Aerococcus	Aerococcus christensenii	99.97	0.7	86.2807	1	39.1866	1634920
RS_GCF_001543145.1	Bacteria	Bacillota	Bacilli	Lactobacillales	Aerococcaceae	Aerococcus	Aerococcus sanguinicola	99.94	0.39	83.3976	1	47.5617	2033849
RS_GCF_001543175.1	Bacteria	Bacillota	Bacilli	Lactobacillales	Aerococcaceae	Aerococcus	Aerococcus urinae	99.99	0.24	86.5464	1	42.5951	1974262
RS_GCF_000193205.1	Bacteria	Bacillota	Bacilli	Lactobacillales	Aerococcaceae	Aerococcus	Aerococcus urinae_A	99.98	0.49	86.947	1	41.8829	2080974
RS_GCF_003286825.2	Bacteria	Bacillota	Bacilli	Lactobacillales	Aerococcaceae	Aerococcus	Aerococcus urinae_B	99.99	0.33	86.4559	1	42.4694	1951658
RS_GCF_001543205.1	Bacteria	Bacillota	Bacilli	Lactobacillales	Aerococcaceae	Aerococcus	Aerococcus urinaeequi	99.81	0.17	85.0752	1	39.3805	2013339
RS_GCF_001543245.1	Bacteria	Bacillota	Bacilli	Lactobacillales	Aerococcaceae	Aerococcus	Aerococcus urinaehominis	99.65	0.18	87.2373	1	42.7504	1831400
RS_GCF_001543285.1	Bacteria	Bacillota	Bacilli	Lactobacillales	Aerococcaceae	Aerococcus	Aerococcus viridans	99.96	0.8	83.0641	1	39.3757	2199877
GB_GCA_024661895.1	Bacteria	Bacillota	Bacilli	Lactobacillales	Aerococcaceae	GCA-024661895	GCA-024661895 sp024661895	99.13	1.03	85.1809	1	38.0636	3224940
GB_GCA_016237705.1	Bacteria	Bacillota	Bacilli	Lactobacillales	Aerococcaceae	Globicatella	Globicatella sp010892315	99.23	0.11	86.9493	1	35.9558	2098780
GB_GCA_016126655.1	Bacteria	Bacillota	Bacilli	Lactobacillales	Aerococcaceae	Globicatella	Globicatella sp016126655	98.79	0.53	82.7005	1	37.7854	2424983
RS_GCF_025150565.1	Bacteria	Bacillota	Bacilli	Lactobacillales	Aerococcaceae	Granulicatella	Granulicatella adiacens	99.35	0.05	87.6778	1	37.7811	1965422
RS_GCF_020735385.1	Bacteria	Bacillota	Bacilli	Lactobacillales	Aerococcaceae	Granulicatella	Granulicatella elegans	99.52	0.19	86.8712	1	33.6648	1890620
RS_GCF_011100465.1	Bacteria	Bacillota	Bacilli	Lactobacillales	Aerococcaceae	Jeotgalibaca	Jeotgalibaca arthritidis	99.99	0.77	86.4411	1	38.2079	2348096
RS_GCF_003955755.1	Bacteria	Bacillota	Bacilli	Lactobacillales	Aerococcaceae	Jeotgalibaca	Jeotgalibaca ciconiae	100	0.43	85.664	1	37.1013	2950593
RS_GCF_003546865.1	Bacteria	Bacillota	Bacilli	Lactobacillales	Aerococcaceae	Suicoccus	Suicoccus acidiformans	99.07	1.33	83.4693	1	42.274	2572159
GB_GCA_013874835.1	Bacteria	Bacillota	Bacilli	Lactobacillales	Aerococcaceae	WM01	WM01 sp013874835	99.93	2.27	87.3634	1	33.8383	1910740
GB_GCA_017945845.1	Bacteria	Bacillota	Bacilli	Lactobacillales	Aerococcaceae	WM01	WM01 sp017945845	98.22	0	88.0277	1	36.6323	1422407
RS_GCF_029024925.1	Bacteria	Bacillota	Bacilli	Lactobacillales	Enterococcaceae	Enterococcus	Enterococcus faecalis	99.98	0.43	87.7099	1	37.5869	2866949
GB_GCA_001465115.1	Bacteria	Bacillota	Bacilli	Lactobacillales	Enterococcaceae	Enterococcus	Enterococcus silesiacus	100	0.88	85.9146	1	36.4085	3928141
RS_GCF_029983095.1	Bacteria	Bacillota	Bacilli	Lactobacillales	Enterococcaceae	Enterococcus_C	Enterococcus_C myersii	99.98	0	84.8558	1	37.4172	2829429
RS_GCF_022870765.1	Bacteria	Bacillota	Bacilli	Lactobacillales	Enterococcaceae	Enterococcus_D	Enterococcus_D casseliflavus_A	100	0.8	87.2886	1	42.3581	3784641
RS_GCF_029023825.1	Bacteria	Bacillota	Bacilli	Lactobacillales	Enterococcaceae	Enterococcus_F	Enterococcus_F saccharolyticus	100	0	87.6678	1	37.0423	2622437
RS_GCF_004359375.1	Bacteria	Bacillota	Bacilli	Lactobacillales	Lactobacillaceae	Acetilactobacillus	Acetilactobacillus jinshanensis	99.94	3.19	86.6743	1	39.6868	1616430
RS_GCF_001936335.1	Bacteria	Bacillota	Bacilli	Lactobacillales	Lactobacillaceae	Amylolactobacillus	Amylolactobacillus amylophilus	99.95	3.51	87.5205	1	43.6536	1610352
RS_GCF_003627035.1	Bacteria	Bacillota	Bacilli	Lactobacillales	Lactobacillaceae	Apilactobacillus	Apilactobacillus bombintestini	99.84	0.06	88.4293	1	34.0976	1289211
RS_GCF_003522965.1	Bacteria	Bacillota	Bacilli	Lactobacillales	Lactobacillaceae	Bombilactobacillus	Bombilactobacillus bombi	100	0.13	88.4524	1	34.73	1842084
RS_GCF_023380245.1	Bacteria	Bacillota	Bacilli	Lactobacillales	Lactobacillaceae	Bombilactobacillus	Bombilactobacillus thymidiniphilus	94.05	0	89.1712	1	36.4165	1494436
RS_GCF_002706745.1	Bacteria	Bacillota	Bacilli	Lactobacillales	Lactobacillaceae	Companilactobacillus	Companilactobacillus farciminis	99.99	1.07	88.615	1	36.4364	2551839
RS_GCF_001050475.1	Bacteria	Bacillota	Bacilli	Lactobacillales	Lactobacillaceae	Companilactobacillus	Companilactobacillus ginsenosidimutans	99.97	0.7	87.005	1	36.7071	2590556
RS_GCF_000831645.3	Bacteria	Bacillota	Bacilli	Lactobacillales	Lactobacillaceae	Companilactobacillus	Companilactobacillus heilongjiangensis	100	1.31	82.392	1	37.4876	2790548
RS_GCF_003606365.2	Bacteria	Bacillota	Bacilli	Lactobacillales	Lactobacillaceae	Companilactobacillus	Companilactobacillus zhachilii	99.99	0.52	82.6226	1	36.2811	2714973
GB_GCA_029392055.1	Bacteria	Bacillota	Bacilli	Lactobacillales	Lactobacillaceae	ESL0723	ESL0723 sp029392055	96.43	0.12	90.1474	1	50.2059	1434568
RS_GCF_024029675.1	Bacteria	Bacillota	Bacilli	Lactobacillales	Lactobacillaceae	Fructilactobacillus	Fructilactobacillus carniphilus	95.42	0.47	88.4117	1	44.4856	1491353
RS_GCF_024029355.1	Bacteria	Bacillota	Bacilli	Lactobacillales	Lactobacillaceae	Fructilactobacillus	Fructilactobacillus cliffordii	97.27	0.18	88.2617	1	44.4443	1459401
RS_GCF_024029435.1	Bacteria	Bacillota	Bacilli	Lactobacillales	Lactobacillaceae	Fructilactobacillus	Fructilactobacillus hinvesii	97.69	0.18	88.0013	1	43.8783	1465046
RS_GCF_024029335.1	Bacteria	Bacillota	Bacilli	Lactobacillales	Lactobacillaceae	Fructilactobacillus	Fructilactobacillus myrtifloralis	99.84	0.45	88.0343	1	46.956	1458675
RS_GCF_024029775.1	Bacteria	Bacillota	Bacilli	Lactobacillales	Lactobacillaceae	Fructobacillus	Fructobacillus americanaquae	98.08	0.16	86.0604	1	43.6356	1414204
RS_GCF_900636965.1	Bacteria	Bacillota	Bacilli	Lactobacillales	Lactobacillaceae	Lacticaseibacillus	Lacticaseibacillus rhamnosus	99.96	0.06	85.1091	1	46.7626	2988387
RS_GCF_002706375.1	Bacteria	Bacillota	Bacilli	Lactobacillales	Lactobacillaceae	Lactobacillus	Lactobacillus amylovorus	99.99	0.09	87.3135	1	37.828	2172769
RS_GCF_018987235.1	Bacteria	Bacillota	Bacilli	Lactobacillales	Lactobacillaceae	Lactobacillus	Lactobacillus crispatus	99.92	0.26	88.0003	1	37.0015	2239089
RS_GCF_000014425.1	Bacteria	Bacillota	Bacilli	Lactobacillales	Lactobacillaceae	Lactobacillus	Lactobacillus gasseri	99.98	0.03	89.4255	1	35.2596	1894360
RS_GCF_013487865.1	Bacteria	Bacillota	Bacilli	Lactobacillales	Lactobacillaceae	Lactobacillus	Lactobacillus johnsonii_A	99.99	0.04	88.4036	1	34.4096	1995616
RS_GCF_019469265.1	Bacteria	Bacillota	Bacilli	Lactobacillales	Lactobacillaceae	Lactobacillus	Lactobacillus panisapium	100	1.11	87.7098	1	37.8714	2188116
RS_GCF_003584685.1	Bacteria	Bacillota	Bacilli	Lactobacillales	Lactobacillaceae	Lactobacillus	Lactobacillus paragasseri	99.96	0.03	89.7564	1	34.8986	1937632
RS_GCF_014522305.1	Bacteria	Bacillota	Bacilli	Lactobacillales	Lactobacillaceae	Lactobacillus	Lactobacillus sp014522305	99.58	0.04	89.3954	1	34.3882	1584654
RS_GCF_029392675.1	Bacteria	Bacillota	Bacilli	Lactobacillales	Lactobacillaceae	Lactobacillus	Lactobacillus sp029392675	99.97	0.02	89.0952	1	37.1784	1889244
RS_GCF_029392855.1	Bacteria	Bacillota	Bacilli	Lactobacillales	Lactobacillaceae	Lactobacillus	Lactobacillus sp029392855	99.83	1.87	88.9256	1	39.3837	1708996
RS_GCF_029392875.1	Bacteria	Bacillota	Bacilli	Lactobacillales	Lactobacillaceae	Lactobacillus	Lactobacillus sp029392875	98.91	2.92	88.7496	1	38.6764	2028798
RS_GCF_029395455.1	Bacteria	Bacillota	Bacilli	Lactobacillales	Lactobacillaceae	Lactobacillus	Lactobacillus sp029395455	99.91	0.91	88.6586	1	37.2881	1694003
RS_GCF_947539375.1	Bacteria	Bacillota	Bacilli	Lactobacillales	Lactobacillaceae	Lactobacillus	Lactobacillus sp947539375	100	0.04	89.26	1	34.7715	2119816
RS_GCF_002953655.1	Bacteria	Bacillota	Bacilli	Lactobacillales	Lactobacillaceae	Latilactobacillus	Latilactobacillus sakei_A	100	0.38	87.9151	1	41.1103	2103571
RS_GCF_000785105.2	Bacteria	Bacillota	Bacilli	Lactobacillales	Lactobacillaceae	Lentilactobacillus	Lentilactobacillus curieae	100	0.47	88.1906	1	39.7815	2095860
RS_GCF_020616595.1	Bacteria	Bacillota	Bacilli	Lactobacillales	Lactobacillaceae	Lentilactobacillus	Lentilactobacillus laojiaonis	88.8	0.05	88.8948	1	33.459	1242019
RS_GCF_000196855.1	Bacteria	Bacillota	Bacilli	Lactobacillales	Lactobacillaceae	Leuconostoc	Leuconostoc gasicomitatum	99.95	0.09	87.3666	1	36.6632	1954080
RS_GCF_030389495.1	Bacteria	Bacillota	Bacilli	Lactobacillales	Lactobacillaceae	Ligilactobacillus	Ligilactobacillus sp944326135	100	0.33	87.9693	1	31.3683	1587935
RS_GCF_000016825.1	Bacteria	Bacillota	Bacilli	Lactobacillales	Lactobacillaceae	Limosilactobacillus	Limosilactobacillus reuteri	99.86	0.67	86.6827	1	38.8726	1999618
RS_GCF_003072625.1	Bacteria	Bacillota	Bacilli	Lactobacillales	Lactobacillaceae	Limosilactobacillus	Limosilactobacillus reuteri_D	99.99	0.03	86.103	1	39.3074	2044184
RS_GCF_013694365.1	Bacteria	Bacillota	Bacilli	Lactobacillales	Lactobacillaceae	Limosilactobacillus	Limosilactobacillus reuteri_E	100	0.96	96.3286	1	39.4323	2085667
RS_GCF_002706425.1	Bacteria	Bacillota	Bacilli	Lactobacillales	Lactobacillaceae	Loigolactobacillus	Loigolactobacillus coryniformis	99.99	0.72	85.2575	1	43.1206	2951508
RS_GCF_004102045.2	Bacteria	Bacillota	Bacilli	Lactobacillales	Lactobacillaceae	Oenococcus	Oenococcus sicerae	99.9	0.31	91.1532	1	40.324	1664394
RS_GCF_024970065.1	Bacteria	Bacillota	Bacilli	Lactobacillales	Lactobacillaceae	Pediococcus	Pediococcus acidilactici_A	99.97	0.36	86.2018	1	42.3292	1995187
RS_GCF_004358325.1	Bacteria	Bacillota	Bacilli	Lactobacillales	Lactobacillaceae	Periweissella	Periweissella cryptocerci	99.99	0.93	80.3331	1	41.0945	3020651
RS_GCF_018394055.1	Bacteria	Bacillota	Bacilli	Lactobacillales	Lactobacillaceae	Weissella	Weissella ceti	99.83	0.05	86.6072	1	40.6921	1505791
RS_GCF_011304355.1	Bacteria	Bacillota	Bacilli	Lactobacillales	Lactobacillaceae	Weissella	Weissella coleopterorum	98.96	0.32	85.6114	1	37.2235	1618880
RS_GCF_014397255.1	Bacteria	Bacillota	Bacilli	Lactobacillales	Lactobacillaceae	Weissella	Weissella diestrammenae	99.96	0.01	86.1636	1	39.3551	1659381
RS_GCF_001761545.1	Bacteria	Bacillota	Bacilli	Lactobacillales	Lactobacillaceae	Weissella	Weissella soli	99.96	0.16	87.1401	1	43.7328	1683184
RS_GCF_000732905.1	Bacteria	Bacillota	Bacilli	Lactobacillales	Lactobacillaceae	Weissella	Weissella tructae	100	0.02	86.4138	1	40.781	1355853
RS_GCF_900187025.1	Bacteria	Bacillota	Bacilli	Lactobacillales	Listeriaceae	Listeria	Listeria ivanovii	100	0.74	88.0805	1	37.1514	2919550
RS_GCF_000763495.1	Bacteria	Bacillota	Bacilli	Lactobacillales	Listeriaceae	Listeria	Listeria londoniensis	100	0.8	87.9622	1	37.0927	3045035
RS_GCF_900187225.1	Bacteria	Bacillota	Bacilli	Lactobacillales	Listeriaceae	Listeria	Listeria monocytogenes	100	0.52	89.1075	1	38.0586	2864663
RS_GCF_000307025.1	Bacteria	Bacillota	Bacilli	Lactobacillales	Listeriaceae	Listeria	Listeria monocytogenes_B	99.99	0.64	89.2439	1	37.9926	2951805
RS_GCF_000027145.1	Bacteria	Bacillota	Bacilli	Lactobacillales	Listeriaceae	Listeria	Listeria seeligeri	99.99	0.48	88.8131	1	37.3826	2797636
RS_GCF_902806445.1	Bacteria	Bacillota	Bacilli	Lactobacillales	Listeriaceae	Listeria	Listeria sp902806445	95.9	0.02	87.1531	1	36.6862	2096749
RS_GCF_000060285.1	Bacteria	Bacillota	Bacilli	Lactobacillales	Listeriaceae	Listeria	Listeria welshimeri	99.98	0.9	88.7043	1	36.352	2814130
RS_GCF_003534205.1	Bacteria	Bacillota	Bacilli	Lactobacillales	Listeriaceae	Listeria_A	Listeria_A weihenstephanensis	99.97	0.46	87.0989	1	41.5088	3406292
GB_GCA_029391995.1	Bacteria	Bacillota	Bacilli	Lactobacillales	Streptococcaceae	Floricoccus	Floricoccus sp029391995	99.93	0.24	89.0845	1	39.5807	1448317
GB_GCA_029392475.1	Bacteria	Bacillota	Bacilli	Lactobacillales	Streptococcaceae	Floricoccus	Floricoccus sp029392475	99.96	0.12	89.4211	1	38.2824	1465505
RS_GCF_006965445.1	Bacteria	Bacillota	Bacilli	Lactobacillales	Streptococcaceae	Lactococcus	Lactococcus protaetiae	99.97	1.28	79.89	1	37.9743	2696018
RS_GCF_006770265.1	Bacteria	Bacillota	Bacilli	Lactobacillales	Streptococcaceae	Lactococcus_A	Lactococcus_A carnosus	99.99	0.16	87.3468	1	38.7813	2156377
RS_GCF_006770285.1	Bacteria	Bacillota	Bacilli	Lactobacillales	Streptococcaceae	Lactococcus_A	Lactococcus_A paracarnosus	99.99	0.2	86.1028	1	38.2353	2265140
RS_GCF_900636475.1	Bacteria	Bacillota	Bacilli	Lactobacillales	Streptococcaceae	Streptococcus	Streptococcus anginosus	99.97	0.03	87.7529	1	38.7143	1953654
RS_GCF_901543175.1	Bacteria	Bacillota	Bacilli	Lactobacillales	Streptococcaceae	Streptococcus	Streptococcus australis_A	99.87	0.01	88.9485	1	41.2001	1928637
RS_GCF_900636575.1	Bacteria	Bacillota	Bacilli	Lactobacillales	Streptococcaceae	Streptococcus	Streptococcus canis	100	0.29	84.6467	1	39.8602	2084744
RS_GCF_003086355.1	Bacteria	Bacillota	Bacilli	Lactobacillales	Streptococcaceae	Streptococcus	Streptococcus chenjunshii	99.96	0.26	82.6147	1	41.9209	2443046
RS_GCF_023167545.1	Bacteria	Bacillota	Bacilli	Lactobacillales	Streptococcaceae	Streptococcus	Streptococcus constellatus	99.98	0.12	87.4714	1	38.0734	1901581
RS_GCF_000385925.1	Bacteria	Bacillota	Bacilli	Lactobacillales	Streptococcaceae	Streptococcus	Streptococcus cristatus_B	99.99	0.07	86.2434	1	42.067	2142100
GB_GCA_011612585.1	Bacteria	Bacillota	Bacilli	Lactobacillales	Streptococcaceae	Streptococcus	Streptococcus cristatus_H	99.98	0.08	87.5347	1	42.6917	2031205
GB_GCA_900637675.1	Bacteria	Bacillota	Bacilli	Lactobacillales	Streptococcaceae	Streptococcus	Streptococcus equi	97.69	1.4	84.4995	1	41.2808	2253416
RS_GCF_002000985.1	Bacteria	Bacillota	Bacilli	Lactobacillales	Streptococcaceae	Streptococcus	Streptococcus gallolyticus	100	0.14	87.4249	1	37.6959	2492900
RS_GCF_003627155.1	Bacteria	Bacillota	Bacilli	Lactobacillales	Streptococcaceae	Streptococcus	Streptococcus gwangjuense	100	0.05	88.9448	1	40.2022	1972481
RS_GCF_001598035.1	Bacteria	Bacillota	Bacilli	Lactobacillales	Streptococcaceae	Streptococcus	Streptococcus halotolerans	99.98	0.13	82.6906	1	39.2493	2182100
RS_GCF_001708305.1	Bacteria	Bacillota	Bacilli	Lactobacillales	Streptococcaceae	Streptococcus	Streptococcus himalayensis	99.97	0.06	86.1205	1	41.2698	2275471
RS_GCF_000479335.1	Bacteria	Bacillota	Bacilli	Lactobacillales	Streptococcaceae	Streptococcus	Streptococcus ilei	99.99	0.07	88.3246	1	42.1223	1992567
RS_GCF_021497965.1	Bacteria	Bacillota	Bacilli	Lactobacillales	Streptococcaceae	Streptococcus	Streptococcus infantis_B	93.06	0.01	85.1421	1	39.5386	1707667
RS_GCF_030732225.1	Bacteria	Bacillota	Bacilli	Lactobacillales	Streptococcaceae	Streptococcus	Streptococcus iniae	100	0.07	88.5366	1	36.8026	2175659
RS_GCF_900475675.1	Bacteria	Bacillota	Bacilli	Lactobacillales	Streptococcaceae	Streptococcus	Streptococcus lutetiensis	99.99	0.14	85.4577	1	37.7058	1793521
RS_GCF_000148585.2	Bacteria	Bacillota	Bacilli	Lactobacillales	Streptococcaceae	Streptococcus	Streptococcus mitis	99.98	0.01	88.924	1	40.4488	1868883
RS_GCF_001281025.1	Bacteria	Bacillota	Bacilli	Lactobacillales	Streptococcaceae	Streptococcus	Streptococcus mitis_AK	99.97	0.12	88.8971	1	40.212	1906344
RS_GCF_000722765.2	Bacteria	Bacillota	Bacilli	Lactobacillales	Streptococcaceae	Streptococcus	Streptococcus mitis_AQ	99.99	0.13	88.2271	1	40.2764	1942107
RS_GCF_000027165.1	Bacteria	Bacillota	Bacilli	Lactobacillales	Streptococcaceae	Streptococcus	Streptococcus mitis_AR	99.96	0.38	87.5252	1	39.9792	2146611
RS_GCF_007475365.1	Bacteria	Bacillota	Bacilli	Lactobacillales	Streptococcaceae	Streptococcus	Streptococcus mitis_AX	99.99	0.31	88.0777	1	41.2535	1926555
RS_GCF_013305725.1	Bacteria	Bacillota	Bacilli	Lactobacillales	Streptococcaceae	Streptococcus	Streptococcus mitis_BO	100	0.13	88.5643	1	39.7487	2086958
RS_GCF_016658865.1	Bacteria	Bacillota	Bacilli	Lactobacillales	Streptococcaceae	Streptococcus	Streptococcus mitis_BT	100	0.12	89.2273	1	40.2355	2033396
RS_GCF_001560895.1	Bacteria	Bacillota	Bacilli	Lactobacillales	Streptococcaceae	Streptococcus	Streptococcus mitis_Q	100	0.07	88.2624	1	39.9684	2167922
RS_GCF_006739205.1	Bacteria	Bacillota	Bacilli	Lactobacillales	Streptococcaceae	Streptococcus	Streptococcus mutans	100	0.06	85.504	1	36.8691	2018796
RS_GCF_900637025.1	Bacteria	Bacillota	Bacilli	Lactobacillales	Streptococcaceae	Streptococcus	Streptococcus oralis	100	0.03	89.69	1	41.5089	1931548
RS_GCF_016028255.1	Bacteria	Bacillota	Bacilli	Lactobacillales	Streptococcaceae	Streptococcus	Streptococcus oralis_AC	99.99	0.07	88.5047	1	41.045	2024323
RS_GCF_016127915.1	Bacteria	Bacillota	Bacilli	Lactobacillales	Streptococcaceae	Streptococcus	Streptococcus oralis_BO	99.94	0.03	89.0836	1	41.2952	1905756
RS_GCF_021497885.1	Bacteria	Bacillota	Bacilli	Lactobacillales	Streptococcaceae	Streptococcus	Streptococcus oralis_BQ	99.95	0.08	89.0842	1	41.1922	1938840
RS_GCF_021497945.1	Bacteria	Bacillota	Bacilli	Lactobacillales	Streptococcaceae	Streptococcus	Streptococcus oralis_BR	99.92	0.21	89.2491	1	41.0496	1944085
RS_GCF_022749195.1	Bacteria	Bacillota	Bacilli	Lactobacillales	Streptococcaceae	Streptococcus	Streptococcus oralis_CI	100	0.08	88.9871	1	41.4721	1876737
RS_GCF_002356415.1	Bacteria	Bacillota	Bacilli	Lactobacillales	Streptococcaceae	Streptococcus	Streptococcus oralis_F	99.99	0.05	88.9259	1	41.1502	1889005
RS_GCF_001983955.1	Bacteria	Bacillota	Bacilli	Lactobacillales	Streptococcaceae	Streptococcus	Streptococcus oralis_H	100	0.05	89.2176	1	40.979	1966910
RS_GCF_000253155.1	Bacteria	Bacillota	Bacilli	Lactobacillales	Streptococcaceae	Streptococcus	Streptococcus oralis_L	99.98	0.03	89.2728	1	41.1385	1958690
RS_GCF_002386345.1	Bacteria	Bacillota	Bacilli	Lactobacillales	Streptococcaceae	Streptococcus	Streptococcus oralis_S	100	0.08	89.3724	1	40.9398	2053209
RS_GCF_018137985.1	Bacteria	Bacillota	Bacilli	Lactobacillales	Streptococcaceae	Streptococcus	Streptococcus oriscaviae	99.99	0.16	89.5558	1	44.0513	2197335
RS_GCF_001642085.1	Bacteria	Bacillota	Bacilli	Lactobacillales	Streptococcaceae	Streptococcus	Streptococcus pantholopis	99.98	0.21	82.3052	1	41.9717	2241302
RS_GCF_000164675.2	Bacteria	Bacillota	Bacilli	Lactobacillales	Streptococcaceae	Streptococcus	Streptococcus parasanguinis	99.99	0.01	87.7771	1	41.7245	2153652
RS_GCF_021654455.1	Bacteria	Bacillota	Bacilli	Lactobacillales	Streptococcaceae	Streptococcus	Streptococcus parasuis	100	0.03	87.3496	1	39.9759	2197342
RS_GCF_000187935.1	Bacteria	Bacillota	Bacilli	Lactobacillales	Streptococcaceae	Streptococcus	Streptococcus parauberis	100	0.19	87.6733	1	35.4857	2164480
RS_GCF_004843545.1	Bacteria	Bacillota	Bacilli	Lactobacillales	Streptococcaceae	Streptococcus	Streptococcus pasteurianus	99.99	0.25	84.6522	1	37.3075	2149841
RS_GCF_002953735.1	Bacteria	Bacillota	Bacilli	Lactobacillales	Streptococcaceae	Streptococcus	Streptococcus pluranimalium	100	0.06	86.2872	1	38.6498	2065522
RS_GCF_001457635.1	Bacteria	Bacillota	Bacilli	Lactobacillales	Streptococcaceae	Streptococcus	Streptococcus pneumoniae	100	0.48	85.53	1	39.726	2110968
RS_GCF_900475415.1	Bacteria	Bacillota	Bacilli	Lactobacillales	Streptococcaceae	Streptococcus	Streptococcus porcinus	100	0.1	88.184	1	36.806	2033046
RS_GCF_901542335.1	Bacteria	Bacillota	Bacilli	Lactobacillales	Streptococcaceae	Streptococcus	Streptococcus porcinus_A	100	0.15	88.4132	1	36.3828	2160767
RS_GCF_009731465.1	Bacteria	Bacillota	Bacilli	Lactobacillales	Streptococcaceae	Streptococcus	Streptococcus pseudopneumoniae_E	99.99	0	87.8981	1	40.2409	1943757
RS_GCF_002055535.1	Bacteria	Bacillota	Bacilli	Lactobacillales	Streptococcaceae	Streptococcus	Streptococcus pyogenes	100	0.6	85.8474	1	38.5032	1914862
RS_GCF_003609975.1	Bacteria	Bacillota	Bacilli	Lactobacillales	Streptococcaceae	Streptococcus	Streptococcus ruminantium	100	0.12	85.2348	1	40.0096	2090539
RS_GCF_000785515.1	Bacteria	Bacillota	Bacilli	Lactobacillales	Streptococcaceae	Streptococcus	Streptococcus salivarius	99.99	0.01	87.5337	1	40.1474	2188923
RS_GCF_900635155.1	Bacteria	Bacillota	Bacilli	Lactobacillales	Streptococcaceae	Streptococcus	Streptococcus sanguinis_G	99.97	0.12	88.7284	1	43.3103	2360223
RS_GCF_013343115.1	Bacteria	Bacillota	Bacilli	Lactobacillales	Streptococcaceae	Streptococcus	Streptococcus sanguinis_H	99.99	0.32	88.5629	1	43.3207	2358846
GB_GCA_013378335.1	Bacteria	Bacillota	Bacilli	Lactobacillales	Streptococcaceae	Streptococcus	Streptococcus sanguinis_I	99.01	1.82	87.7294	1	42.806	2349491
RS_GCF_900475275.1	Bacteria	Bacillota	Bacilli	Lactobacillales	Streptococcaceae	Streptococcus	Streptococcus sanguinis_N	99.99	0.15	88.8234	1	43.3894	2331387
GB_GCA_000688775.2	Bacteria	Bacillota	Bacilli	Lactobacillales	Streptococcaceae	Streptococcus	Streptococcus sp000688775	100	0.05	89.5739	1	41.0961	2041142
RS_GCF_001553685.1	Bacteria	Bacillota	Bacilli	Lactobacillales	Streptococcaceae	Streptococcus	Streptococcus sp001553685	100	0.05	88.4809	1	39.6545	2177905
RS_GCF_002355895.1	Bacteria	Bacillota	Bacilli	Lactobacillales	Streptococcaceae	Streptococcus	Streptococcus sp002355895	99.99	0.07	88.8186	1	41.0894	1924728
RS_GCF_006228325.1	Bacteria	Bacillota	Bacilli	Lactobacillales	Streptococcaceae	Streptococcus	Streptococcus sp006228325	99.98	0.2	88.8694	1	41.2335	1898954
RS_GCF_008727815.1	Bacteria	Bacillota	Bacilli	Lactobacillales	Streptococcaceae	Streptococcus	Streptococcus sp008727815	99.99	0.05	88.4176	1	42.1196	2133380
RS_GCF_013394695.1	Bacteria	Bacillota	Bacilli	Lactobacillales	Streptococcaceae	Streptococcus	Streptococcus sp013394695	100	0.81	89.2922	1	39.5216	1765730
RS_GCF_017639855.1	Bacteria	Bacillota	Bacilli	Lactobacillales	Streptococcaceae	Streptococcus	Streptococcus sp013623465	100	0.15	84.5637	1	40.7373	2092558
RS_GCF_029691405.1	Bacteria	Bacillota	Bacilli	Lactobacillales	Streptococcaceae	Streptococcus	Streptococcus sp029691405	100	0.01	89.2406	1	41.377	1970732
RS_GCF_946902905.1	Bacteria	Bacillota	Bacilli	Lactobacillales	Streptococcaceae	Streptococcus	Streptococcus sp946902905	99.99	0.03	89.248	1	39.6921	1715395
RS_GCF_000294495.1	Bacteria	Bacillota	Bacilli	Lactobacillales	Streptococcaceae	Streptococcus	Streptococcus suis	100	0.04	87.4208	1	41.3997	1980887
GB_GCA_022354845.1	Bacteria	Bacillota	Bacilli	Lactobacillales	Streptococcaceae	Streptococcus	Streptococcus suis_AA	100	0.05	85.8444	1	39.3428	2026249
GB_GCA_019856455.1	Bacteria	Bacillota	Bacilli	Lactobacillales	Streptococcaceae	Streptococcus	Streptococcus suis_AE	100	0.18	86.6311	1	41.3092	2561054
GB_GCA_002831545.1	Bacteria	Bacillota	Bacilli	Lactobacillales	Streptococcaceae	Streptococcus	Streptococcus suis_P	100	0.22	87.692	1	41.2259	2719245
RS_GCF_902702775.1	Bacteria	Bacillota	Bacilli	Lactobacillales	Streptococcaceae	Streptococcus	Streptococcus suis_W	100	0.04	88.0718	1	41.4257	2189829
RS_GCF_010120595.1	Bacteria	Bacillota	Bacilli	Lactobacillales	Streptococcaceae	Streptococcus	Streptococcus thermophilus	99.98	0.22	84.2628	1	39.0187	2102268
RS_GCF_024346585.1	Bacteria	Bacillota	Bacilli	Lactobacillales	Streptococcaceae	Streptococcus	Streptococcus toyakuensis	99.99	0.14	88.6086	1	40.1152	2055023
RS_GCF_002355215.1	Bacteria	Bacillota	Bacilli	Lactobacillales	Streptococcaceae	Streptococcus	Streptococcus troglodytae	99.99	0.18	84.0256	1	37.1776	2097874
RS_GCF_900475595.1	Bacteria	Bacillota	Bacilli	Lactobacillales	Streptococcaceae	Streptococcus	Streptococcus uberis	99.99	0.03	88.899	1	36.5891	1975601
RS_GCF_900636365.1	Bacteria	Bacillota	Bacilli	Lactobacillales	Streptococcaceae	Streptococcus	Streptococcus viridans_A	100	0	87.7468	1	42.2287	1998575
RS_GCF_011304195.1	Bacteria	Bacillota	Bacilli	Lactobacillales	Vagococcaceae	Vagococcus	Vagococcus hydrophili	99.96	0.75	88.5232	1	34.3546	3045783
RS_GCF_001998885.1	Bacteria	Bacillota	Bacilli	Lactobacillales	Vagococcaceae	Vagococcus	Vagococcus penaei	100	0.19	87.8567	1	35.0571	2365304
RS_GCF_005145005.1	Bacteria	Bacillota	Bacilli	Lactobacillales	Vagococcaceae	Vagococcus_A	Vagococcus_A zengguangii	99.99	0.17	88.2081	1	36.7046	2190262
RS_GCF_011303955.1	Bacteria	Bacillota	Bacilli	Lactobacillales	Vagococcaceae	Vagococcus_D	Vagococcus_D coleopterorum	100	0.03	89.0165	1	36.591	1530734
RS_GCF_024499055.1	Bacteria	Bacillota	Bacilli	MOL361	Turicibacteraceae	Turicibacter	Turicibacter bilis	99.98	0.83	80.9997	1	34.6048	2786784
RS_GCF_013046825.1	Bacteria	Bacillota	Bacilli	MOL361	Turicibacteraceae	Turicibacter	Turicibacter sanguinis	100	0.29	84.0798	1	34.3733	2999687
RS_GCF_021497505.1	Bacteria	Bacillota	Bacilli	MOL361	Turicibacteraceae	Turicibacter	Turicibacter sp017888305	100	0.64	81.4728	1	34.2966	2651593
RS_GCF_001644605.1	Bacteria	Bacillota	Bacilli	Paenibacillales	DY6	Paenibacillus_N	Paenibacillus_N swuensis	99.97	0.34	88.9386	1	48.9299	5012599
GB_GCA_030323305.1	Bacteria	Bacillota	Bacilli	Paenibacillales	NBRC-103111	CC-CFT747	CC-CFT747 sp030323305	90.65	4.99	84.5265	1	55.8926	6222763
RS_GCF_025369935.1	Bacteria	Bacillota	Bacilli	Paenibacillales	NBRC-103111	Paenibacillus_E	Paenibacillus_E andongensis	99.9	3.57	86.9917	1	44.9576	7639302
RS_GCF_000250655.1	Bacteria	Bacillota	Bacilli	Paenibacillales	NBRC-103111	Paenibacillus_G	Paenibacillus_G mucilaginosus	99.99	1.63	84.7042	1	58.3095	8739048
RS_GCF_002003265.1	Bacteria	Bacillota	Bacilli	Paenibacillales	NBRC-103111	Paenibacillus_H	Paenibacillus_H larvae	99.96	2.16	82.0971	1	44.1604	4289950
RS_GCF_004295585.1	Bacteria	Bacillota	Bacilli	Paenibacillales	Paenibacillaceae	Cohnella	Cohnella abietis	100	0.96	87.1608	1	44.8347	7059027
RS_GCF_003713065.1	Bacteria	Bacillota	Bacilli	Paenibacillales	Paenibacillaceae	Cohnella	Cohnella candidum	99.93	0.01	89.5194	1	57.0184	5289049
GB_GCA_029203125.1	Bacteria	Bacillota	Bacilli	Paenibacillales	Paenibacillaceae	Cohnella	Cohnella colombiensis	95.94	0.42	88.7	1	44.6559	4093848
RS_GCF_005577435.1	Bacteria	Bacillota	Bacilli	Paenibacillales	Paenibacillaceae	Paenibacillus	Paenibacillus algicola	99.97	0.14	86.7321	1	51.1899	4475055
RS_GCF_021654775.1	Bacteria	Bacillota	Bacilli	Paenibacillales	Paenibacillaceae	Paenibacillus	Paenibacillus azoreducens	100	1.22	82.7188	1	47.978	7316152
RS_GCF_000758665.1	Bacteria	Bacillota	Bacilli	Paenibacillales	Paenibacillaceae	Paenibacillus	Paenibacillus borealis	100	0.48	86.6877	1	51.3893	8156808
RS_GCF_002192415.1	Bacteria	Bacillota	Bacilli	Paenibacillales	Paenibacillaceae	Paenibacillus	Paenibacillus donghaensis	100	0.78	83.9044	1	49.6692	8542333
RS_GCF_000993825.1	Bacteria	Bacillota	Bacilli	Paenibacillales	Paenibacillaceae	Paenibacillus	Paenibacillus durus_B	100	0.64	85.3027	1	50.9957	5575484
RS_GCF_000758705.1	Bacteria	Bacillota	Bacilli	Paenibacillales	Paenibacillaceae	Paenibacillus	Paenibacillus graminis	100	0.69	85.4834	1	50.569	7166464
RS_GCF_002741055.1	Bacteria	Bacillota	Bacilli	Paenibacillales	Paenibacillaceae	Paenibacillus	Paenibacillus ihbetae	100	0.34	84.6175	1	52.1185	6593819
RS_GCF_002240415.1	Bacteria	Bacillota	Bacilli	Paenibacillales	Paenibacillaceae	Paenibacillus	Paenibacillus kribbensis	100	0.11	85.8601	1	46.7851	5778702
RS_GCF_028771845.1	Bacteria	Bacillota	Bacilli	Paenibacillales	Paenibacillaceae	Paenibacillus	Paenibacillus marchantiae	100	0	85.6558	1	46.0247	6983959
RS_GCF_000758725.1	Bacteria	Bacillota	Bacilli	Paenibacillales	Paenibacillaceae	Paenibacillus	Paenibacillus odorifer	100	0	86.2813	1	44.2149	6812473
RS_GCF_023101145.1	Bacteria	Bacillota	Bacilli	Paenibacillales	Paenibacillaceae	Paenibacillus	Paenibacillus pabuli_B	100	0	85.5196	1	46.2754	7601165
RS_GCF_001719045.1	Bacteria	Bacillota	Bacilli	Paenibacillales	Paenibacillaceae	Paenibacillus	Paenibacillus polymyxa_B	100	0.25	85.1743	1	45.735	5756938
RS_GCF_022531965.1	Bacteria	Bacillota	Bacilli	Paenibacillales	Paenibacillaceae	Paenibacillus	Paenibacillus polymyxa_D	100	0.28	85.4684	1	45.6205	5839239
RS_GCF_000981585.1	Bacteria	Bacillota	Bacilli	Paenibacillales	Paenibacillaceae	Paenibacillus	Paenibacillus riograndensis	100	0.42	85.2084	1	50.9729	7919576
RS_GCF_000612505.1	Bacteria	Bacillota	Bacilli	Paenibacillales	Paenibacillaceae	Paenibacillus	Paenibacillus sabinae	100	0.3	85.9922	1	52.638	5270569
RS_GCF_018966525.1	Bacteria	Bacillota	Bacilli	Paenibacillales	Paenibacillaceae	Paenibacillus	Paenibacillus sophorae	100	0.39	86.0708	1	50.2135	5867720
RS_GCF_000758525.1	Bacteria	Bacillota	Bacilli	Paenibacillales	Paenibacillaceae	Paenibacillus	Paenibacillus sp000758525	99.98	0.26	86.5303	1	49.1357	7692748
RS_GCF_000758545.1	Bacteria	Bacillota	Bacilli	Paenibacillales	Paenibacillaceae	Paenibacillus	Paenibacillus sp000758545	100	0.06	87.3953	1	43.6866	6765883
RS_GCF_000758585.1	Bacteria	Bacillota	Bacilli	Paenibacillales	Paenibacillaceae	Paenibacillus	Paenibacillus sp000758585	100	0	87.2264	1	43.6579	6787172
RS_GCF_000758605.1	Bacteria	Bacillota	Bacilli	Paenibacillales	Paenibacillaceae	Paenibacillus	Paenibacillus sp000758605	100	0.07	86.304	1	51.0781	7718525
RS_GCF_000758625.1	Bacteria	Bacillota	Bacilli	Paenibacillales	Paenibacillaceae	Paenibacillus	Paenibacillus sp000758625	100	0.16	87.3609	1	51.8998	7288921
RS_GCF_015326965.1	Bacteria	Bacillota	Bacilli	Paenibacillales	Paenibacillaceae	Paenibacillus	Paenibacillus sp001860525	100	0.51	86.062	1	49.2466	7421843
RS_GCF_003268635.1	Bacteria	Bacillota	Bacilli	Paenibacillales	Paenibacillaceae	Paenibacillus	Paenibacillus sp003268635	99.98	1.29	84.0286	1	44.7738	6667063
RS_GCF_013393385.1	Bacteria	Bacillota	Bacilli	Paenibacillales	Paenibacillaceae	Paenibacillus	Paenibacillus sp013393385	100	1.48	85.274	1	51.6406	5583866
RS_GCF_014844075.1	Bacteria	Bacillota	Bacilli	Paenibacillales	Paenibacillaceae	Paenibacillus	Paenibacillus sp014844075	100	0.15	85.0696	1	46.3786	7551121
RS_GCF_023520895.1	Bacteria	Bacillota	Bacilli	Paenibacillales	Paenibacillaceae	Paenibacillus	Paenibacillus sp023520895	99.99	0.01	86.065	1	50.9058	6806831
RS_GCF_030123105.1	Bacteria	Bacillota	Bacilli	Paenibacillales	Paenibacillaceae	Paenibacillus	Paenibacillus sp030123105	100	0.49	87.0897	1	43.8336	6698229
RS_GCF_030263935.1	Bacteria	Bacillota	Bacilli	Paenibacillales	Paenibacillaceae	Paenibacillus	Paenibacillus sp030263935	99.94	0.07	84.3201	1	41.8982	4939088
RS_GCF_000758685.1	Bacteria	Bacillota	Bacilli	Paenibacillales	Paenibacillaceae	Paenibacillus	Paenibacillus stellifer	100	0.2	85.2034	1	53.5429	5658798
RS_GCF_000235585.1	Bacteria	Bacillota	Bacilli	Paenibacillales	Paenibacillaceae	Paenibacillus	Paenibacillus terrae_B	100	0.41	85.1845	1	46.7701	6083395
RS_GCF_017086365.1	Bacteria	Bacillota	Bacilli	Paenibacillales	Paenibacillaceae	Paenibacillus	Paenibacillus tianjinensis	100	0.41	86.672	1	49.5167	6273877
RS_GCF_009664365.1	Bacteria	Bacillota	Bacilli	Paenibacillales	Paenibacillaceae	Paenibacillus	Paenibacillus xylanilyticus_A	100	0	85.802	1	47.3307	6447596
RS_GCF_003931855.1	Bacteria	Bacillota	Bacilli	Paenibacillales	Paenibacillaceae	Paenibacillus_A	Paenibacillus_A lentus	99.99	0.01	85.4887	1	46.4555	5288676
RS_GCF_003991425.1	Bacteria	Bacillota	Bacilli	Paenibacillales	Paenibacillaceae	Paenibacillus_A	Paenibacillus_A lutimineralis	99.99	3.43	85.464	1	46.4201	6497679
RS_GCF_003060825.1	Bacteria	Bacillota	Bacilli	Paenibacillales	Paenibacillaceae	Paenibacillus_A	Paenibacillus_A sp003060825	99.99	0.04	86.1034	1	48.6832	4888410
RS_GCF_023704175.1	Bacteria	Bacillota	Bacilli	Paenibacillales	Paenibacillaceae	Paenibacillus_A	Paenibacillus_A sp023704175	99.54	1.35	85.8064	1	49.3396	3966665
RS_GCF_031199965.1	Bacteria	Bacillota	Bacilli	Paenibacillales	Paenibacillaceae	Paenibacillus_A	Paenibacillus_A sp031199965	93.41	3.36	84.675	1	45.5171	5748347
RS_GCF_030122845.1	Bacteria	Bacillota	Bacilli	Paenibacillales	Paenibacillaceae	Paenibacillus_A	Paenibacillus_A woosongensis_A	100	0.21	86.2264	1	49.8862	5289572
RS_GCF_001685395.1	Bacteria	Bacillota	Bacilli	Paenibacillales	Paenibacillaceae	Paenibacillus_A	Paenibacillus_A yonginensis	99.98	0.09	85.5284	1	51.0144	4985901
RS_GCF_945605565.1	Bacteria	Bacillota	Bacilli	Paenibacillales	Paenibacillaceae	Paenibacillus_B	Paenibacillus_B dendritiformis_A	100	3.26	84.2051	1	54.1208	6722799
RS_GCF_021223605.1	Bacteria	Bacillota	Bacilli	Paenibacillales	Paenibacillaceae	Paenibacillus_B	Paenibacillus_B sp021223605	99.85	0.18	85.6452	1	45.4524	5693878
RS_GCF_021654795.1	Bacteria	Bacillota	Bacilli	Paenibacillales	Paenibacillaceae	Paenibacillus_B	Paenibacillus_B sp900539405	99.98	1.33	83.9636	1	54.6669	6547390
RS_GCF_027627475.1	Bacteria	Bacillota	Bacilli	Paenibacillales	Paenibacillaceae	Paenibacillus_D	Paenibacillus_D sp027627475	100	1.4	87.0864	1	53.498	6256982
RS_GCF_028606985.1	Bacteria	Bacillota	Bacilli	Paenibacillales	Paenibacillaceae	Paenibacillus_J	Paenibacillus_J kyungheensis	99.98	0	85.8084	1	39.2736	5260882
RS_GCF_012676905.1	Bacteria	Bacillota	Bacilli	Paenibacillales	Paenibacillaceae	Paenibacillus_O	Paenibacillus_O albicereus	99.98	0.19	86.1221	1	63.7374	5168992
RS_GCF_000961095.1	Bacteria	Bacillota	Bacilli	Paenibacillales	Paenibacillaceae	Paenibacillus_O	Paenibacillus_O beijingensis	100	0.8	85.2364	1	52.5355	5749967
RS_GCF_003952225.1	Bacteria	Bacillota	Bacilli	Paenibacillales	Paenibacillaceae	Paenibacillus_Z	Paenibacillus_Z albus	99.99	2.42	88.1504	1	50.7688	6632345
RS_GCF_030866765.1	Bacteria	Bacillota	Bacilli	Paenibacillales	Paenibacillaceae	Paenibacillus_Z	Paenibacillus_Z montanisoli_A	100	2.18	88.374	1	54.4904	6734763
RS_GCF_019431355.1	Bacteria	Bacillota	Bacilli	Paenibacillales	Paenibacillaceae	Paenibacillus_Z	Paenibacillus_Z sp019431355	95.33	1.27	85.9348	1	52.4041	5984926
RS_GCF_019550795.1	Bacteria	Bacillota	Bacilli	Paenibacillales	Paenibacillaceae	Paenibacillus_Z	Paenibacillus_Z sp019550795	96.73	2.86	86.0139	1	50.117	6100890
RS_GCF_024734895.1	Bacteria	Bacillota	Bacilli	Paenibacillales	Paenibacillaceae	Paenibacillus_Z	Paenibacillus_Z sp024734895	100	2.83	85.4489	1	51.6349	7613364
GB_GCA_023639215.1	Bacteria	Bacillota	Bacilli	Paenibacillales	Paenibacillaceae	Pristimantibacillus	Pristimantibacillus lignocellulolyticus	99.98	0.79	85.6322	1	37.8262	5268630
RS_GCF_004135365.1	Bacteria	Bacillota	Bacilli	Paenibacillales	Paenibacillaceae	Pristimantibacillus	Pristimantibacillus protaetiae	99.99	0.06	87.3749	1	51.5289	4228822
RS_GCF_000023585.1	Bacteria	Bacillota	Bacilli	Paenibacillales	Paenibacillaceae	Pristimantibacillus	Pristimantibacillus sp000023585	99.99	0.18	88.7576	1	50.2781	7184930
RS_GCF_002741035.1	Bacteria	Bacillota	Bacilli	Paenibacillales	Paenibacillaceae	Pristimantibacillus	Pristimantibacillus sp002741035	99.96	1.1	87.3279	1	48.8475	7246671
RS_GCF_006542275.1	Bacteria	Bacillota	Bacilli	Paenibacillales	Paenibacillaceae	Saccharibacillus	Saccharibacillus brassicae	99.94	0.09	84.1801	1	58.391	5619468
RS_GCF_900476045.1	Bacteria	Bacillota	Bacilli	Staphylococcales	Gemellaceae	Gemella	Gemella morbillorum	100	0.15	87.0447	1	30.5778	1760930
RS_GCF_018866345.1	Bacteria	Bacillota	Bacilli	Staphylococcales	Gemellaceae	Gemella	Gemella sp018866345	99.99	0.43	84.9886	1	29.119	1558665
RS_GCF_000756715.1	Bacteria	Bacillota	Bacilli	Staphylococcales	Salinicoccaceae	Jeotgalicoccus	Jeotgalicoccus saudimassiliensis	99.67	0.5	89.8279	1	42.6063	2191063
RS_GCF_002119805.1	Bacteria	Bacillota	Bacilli	Staphylococcales	Staphylococcaceae	Macrococcus_B	Macrococcus_B canis	99.99	3.14	90.075	1	37.0954	2363414
RS_GCF_025561425.1	Bacteria	Bacillota	Bacilli	Staphylococcales	Staphylococcaceae	Mammaliicoccus	Mammaliicoccus sciuri_A	99.97	0.53	87.2906	1	32.4559	2923078
RS_GCF_001618885.1	Bacteria	Bacillota	Bacilli	Staphylococcales	Staphylococcaceae	Staphylococcus	Staphylococcus condimenti	100	0.15	86.064	1	34.7054	2659676
RS_GCF_003718735.1	Bacteria	Bacillota	Bacilli	Staphylococcales	Staphylococcaceae	Staphylococcus	Staphylococcus debuckii	99.99	2.03	85.4088	1	36.591	2691850
RS_GCF_900636325.1	Bacteria	Bacillota	Bacilli	Staphylococcales	Staphylococcaceae	Staphylococcus	Staphylococcus delphini	100	0.05	82.5361	1	37.8009	2798161
RS_GCF_003012915.1	Bacteria	Bacillota	Bacilli	Staphylococcales	Staphylococcaceae	Staphylococcus	Staphylococcus felis	100	0.02	83.9186	1	35.2175	2479423
RS_GCF_000816085.1	Bacteria	Bacillota	Bacilli	Staphylococcales	Staphylococcaceae	Staphylococcus	Staphylococcus hyicus	100	0.01	85.8234	1	35.5779	2472129
RS_GCF_015775975.1	Bacteria	Bacillota	Bacilli	Staphylococcales	Staphylococcaceae	Staphylococcus	Staphylococcus lloydii	100	0.03	85.9383	1	33.3859	2569383
RS_GCF_002101335.1	Bacteria	Bacillota	Bacilli	Staphylococcales	Staphylococcaceae	Staphylococcus	Staphylococcus lutrae	99.99	0.2	84.2336	1	37.7309	2533115
RS_GCF_003019275.1	Bacteria	Bacillota	Bacilli	Staphylococcales	Staphylococcaceae	Staphylococcus	Staphylococcus muscae	99.95	0.18	86.4249	1	37.3917	2095131
RS_GCF_900186985.1	Bacteria	Bacillota	Bacilli	Staphylococcales	Staphylococcaceae	Staphylococcus	Staphylococcus piscifermentans	100	0.09	85.537	1	36.7021	2613271
RS_GCF_900458895.1	Bacteria	Bacillota	Bacilli	Staphylococcales	Staphylococcaceae	Staphylococcus	Staphylococcus schleiferi	99.98	1.68	83.4981	1	36.0278	2522243
RS_GCF_017357005.1	Bacteria	Bacillota	Bacilli	Staphylococcales	Staphylococcaceae	Staphylococcus	Staphylococcus simiae_A	99.99	0	82.3798	1	32.1311	2621864
RS_GCF_022493055.1	Bacteria	Bacillota	Bacilli	Staphylococcales	Staphylococcaceae	Staphylococcus	Staphylococcus singaporensis	100	0.15	83.5598	1	32.2644	2850917
RS_GCF_010365305.1	Bacteria	Bacillota	Bacilli	Staphylococcales	Staphylococcaceae	Staphylococcus	Staphylococcus sp010365305	100	0.15	83.3436	1	37.2689	2896994
RS_GCF_013463155.1	Bacteria	Bacillota	Bacilli	Staphylococcales	Staphylococcaceae	Staphylococcus	Staphylococcus sp013463155	99.97	0	85.481	1	35.9978	1986507
RS_GCF_025558425.1	Bacteria	Bacillota	Bacilli	Staphylococcales	Staphylococcaceae	Staphylococcus	Staphylococcus sp025558425	99.98	0.17	85.7876	1	36.417	2195277
RS_GCF_025558585.1	Bacteria	Bacillota	Bacilli	Staphylococcales	Staphylococcaceae	Staphylococcus	Staphylococcus sp025558585	99.91	0.24	86.3132	1	37.2949	2191278
GB_GCA_020544305.1	Bacteria	Bacillota	Bacilli	Staphylococcales	Staphylococcaceae	Staphylococcus	Staphylococcus taiwanensis	99.98	0.09	84.639	1	33.0985	2517683
RS_GCF_900636385.1	Bacteria	Bacillota	Bacilli	Staphylococcales	Staphylococcaceae	Staphylococcus	Staphylococcus warneri	99.98	0.17	85.7145	1	32.8343	2427576
RS_GCF_003491325.1	Bacteria	Bacillota	Bacilli	Staphylococcales	Staphylococcaceae	Staphylococcus	Staphylococcus warneri_A	99.99	0.05	85.4729	1	32.8252	2438350
RS_GCF_013282215.1	Bacteria	Bacillota	Bacilli	Thermoactinomycetales	DSM-45169	Kroppenstedtia	Kroppenstedtia eburnea	99.99	0.44	84.4836	1	54.0782	3564999
RS_GCF_013265585.1	Bacteria	Bacillota	Bacilli	Thermoactinomycetales	DSM-45169	Kroppenstedtia_A	Kroppenstedtia_A pulmonis	99.95	0.55	84.3279	1	46.4987	3345811
RS_GCF_018326425.1	Bacteria	Bacillota	Bacilli	Thermoactinomycetales	JIR-001	Polycladomyces	Polycladomyces abyssicola	100	0.45	84.1447	1	52.019	3197230
RS_GCF_002005165.1	Bacteria	Bacillota	Bacilli	Thermoactinomycetales	Novibacillaceae	Novibacillus	Novibacillus thermophilus	100	0.81	87.9273	1	50.4437	3629225
RS_GCF_015097055.1	Bacteria	Bacillota	Bacilli	Tumebacillales	Effusibacillaceae	Effusibacillus_A	Effusibacillus_A dendaii	98.34	0.34	85.8852	1	48.2162	3454394
GB_GCA_022818495.1	Bacteria	Bacillota	Bacilli	Tumebacillales	MYW30-H2	MYW30-H2	MYW30-H2 sp022818495	100	1.54	84.6627	1	44.1963	4856687
RS_GCF_002243515.1	Bacteria	Bacillota	Bacilli	Tumebacillales	Tumebacillaceae	Tumebacillus_A	Tumebacillus_A algifaecis	100	3.66	85.691	1	53.0397	4516965
RS_GCF_000237085.1	Bacteria	Bacillota_A	Clostridia	Acetivibrionales	Acetivibrionaceae	Acetivibrio	Acetivibrio clariflavus	99.98	0.67	83.0251	1	35.7172	4897678
RS_GCF_002844395.1	Bacteria	Bacillota_A	Clostridia	Acetivibrionales	Acetivibrionaceae	Herbivorax	Herbivorax saccincola	99.73	0.71	84.8181	1	34.8178	3604547
RS_GCF_000015865.1	Bacteria	Bacillota_A	Clostridia	Acetivibrionales	Acetivibrionaceae	Hungateiclostridium	Hungateiclostridium thermocellum	100	1.09	84.9393	1	38.9866	3843301
RS_GCF_000022065.1	Bacteria	Bacillota_A	Clostridia	Acetivibrionales	DSM-27016	Ruminiclostridium	Ruminiclostridium cellulolyticum	99.99	0.21	87.7893	1	37.404	4068724
RS_GCF_005473905.2	Bacteria	Bacillota_A	Clostridia	Acetivibrionales	DSM-27016	Ruminiclostridium	Ruminiclostridium herbifermentans	100	0.05	79.6672	1	33.1649	4817678
RS_GCF_029318685.1	Bacteria	Bacillota_A	Clostridia	Acetivibrionales	DSM-27016	Ruminiclostridium	Ruminiclostridium papyrosolvens	100	1.85	89.1231	1	37.0894	5027861
RS_GCF_000244875.1	Bacteria	Bacillota_A	Clostridia	Acetivibrionales	DSM-27016	Ruminiclostridium	Ruminiclostridium sp000244875	99.99	0.64	88.4706	1	37.2557	4613747
RS_GCF_002896855.1	Bacteria	Bacillota_A	Clostridia	Acetivibrionales	DSM-5807	Pseudoclostridium	Pseudoclostridium thermosuccinogenes	100	2.3	82.17	1	41.5438	4731216
RS_GCF_018128945.1	Bacteria	Bacillota_A	Clostridia	Christensenellales	Aristaeellaceae	Aristaeella	Aristaeella hokkaidonensis	97.88	1.33	89.5016	1	53.0374	3390518
GB_GCA_017569305.1	Bacteria	Bacillota_A	Clostridia	Christensenellales	Aristaeellaceae	Aristaeella	Aristaeella sp900322155	97.49	1.63	89.6157	1	53.1883	3562493
GB_GCA_900155415.1	Bacteria	Bacillota_A	Clostridia	Christensenellales	Christensenellaceae	Christensenella	Christensenella massiliensis	99.94	0.09	88.8865	1	50.3777	2560186
RS_GCF_003628755.1	Bacteria	Bacillota_A	Clostridia	Christensenellales	Christensenellaceae	Christensenella	Christensenella minuta	100	0.22	89.2705	1	51.4384	2969292
GB_GCA_022846035.1	Bacteria	Bacillota_A	Clostridia	Christensenellales	Christensenellaceae	Christensenella	Christensenella sp022846035	99.76	0.53	90.9412	1	49.7849	2768446
RS_GCF_900604345.1	Bacteria	Bacillota_A	Clostridia	Christensenellales	Maliibacteriaceae	Maliibacterium	Maliibacterium massiliense	95.75	0.24	85.5773	1	60.815	2422126
RS_GCF_006016075.1	Bacteria	Bacillota_A	Clostridia	Clostridiales	Caloramatoraceae	Caloramator_B	Caloramator_B sp006016075	97.76	0.94	87.6742	1	31.3078	2984770
RS_GCF_028622835.1	Bacteria	Bacillota_A	Clostridia	Clostridiales	Caloramatoraceae	Thermobrachium	Thermobrachium sp028622835	74.44	4.41	73.9163	1	31.313	2732122
RS_GCF_000827935.1	Bacteria	Bacillota_A	Clostridia	Clostridiales	Clostridiaceae	Clostridium	Clostridium botulinum_A	99.99	0.33	82.503	1	27.3538	3611897
RS_GCF_002327185.1	Bacteria	Bacillota_A	Clostridia	Clostridiales	Clostridiaceae	Clostridium	Clostridium chauvoei	99.95	0.17	86.6045	1	28.2807	2872664
RS_GCF_019977655.1	Bacteria	Bacillota_A	Clostridia	Clostridiales	Clostridiaceae	Clostridium	Clostridium gelidum	100	1.31	81.9653	1	29.0391	6041432
RS_GCF_002285495.1	Bacteria	Bacillota_A	Clostridia	Clostridiales	Clostridiaceae	Clostridium	Clostridium isatidis	99.22	2.53	86.1498	1	28.9121	2869927
RS_GCF_000473995.1	Bacteria	Bacillota_A	Clostridia	Clostridiales	Clostridiaceae	Clostridium	Clostridium saccharobutylicum	100	0.05	78.9796	1	28.6624	5107814
RS_GCF_022869825.1	Bacteria	Bacillota_A	Clostridia	Clostridiales	Clostridiaceae	Clostridium	Clostridium sp022869825	99.98	2.1	87.3024	1	28.8637	2688791
RS_GCF_000968375.1	Bacteria	Bacillota_A	Clostridia	Clostridiales	Clostridiaceae	Clostridium_AM	Clostridium_AM scatologenes	100	1.76	84.8282	1	29.6071	5749410
RS_GCF_006351925.1	Bacteria	Bacillota_A	Clostridia	Clostridiales	Clostridiaceae	Clostridium_AU	Clostridium_AU thermarum	98.92	1.07	86.2052	1	36.8401	3805212
RS_GCF_003600355.1	Bacteria	Bacillota_A	Clostridia	Clostridiales	Clostridiaceae	Clostridium_AV	Clostridium_AV fermenticellae	99.98	0.04	84.4103	1	30.9824	2819963
RS_GCF_003718715.1	Bacteria	Bacillota_A	Clostridia	Clostridiales	Clostridiaceae	Clostridium_AV	Clostridium_AV sp003718715	99.96	1.07	83.7659	1	30.682	2795954
RS_GCF_000143685.1	Bacteria	Bacillota_A	Clostridia	Clostridiales	Clostridiaceae	Clostridium_B	Clostridium_B ljungdahlii	100	1.92	84.6889	1	31.1059	4630065
RS_GCF_004006395.2	Bacteria	Bacillota_A	Clostridia	Clostridiales	Clostridiaceae	Clostridium_B	Clostridium_B sp004006395	99.99	1.7	85.256	1	31.1697	4579117
RS_GCF_001889325.1	Bacteria	Bacillota_A	Clostridia	Clostridiales	Clostridiaceae	Clostridium_F	Clostridium_F botulinum_A	100	1.47	82.1633	1	28.0195	4393047
RS_GCF_001020205.1	Bacteria	Bacillota_A	Clostridia	Clostridiales	Clostridiaceae	Clostridium_F	Clostridium_F sporogenes	99.99	0.96	82.0794	1	27.9829	4142990
RS_GCF_900187165.1	Bacteria	Bacillota_A	Clostridia	Clostridiales	Clostridiaceae	Clostridium_G	Clostridium_G cochlearium	99.95	0.01	86.3603	1	28.6506	2435419
RS_GCF_000014125.1	Bacteria	Bacillota_A	Clostridia	Clostridiales	Clostridiaceae	Clostridium_H	Clostridium_H novyi	99.83	0	86.9214	1	28.8557	2547720
RS_GCF_030913655.1	Bacteria	Bacillota_A	Clostridia	Clostridiales	Clostridiaceae	Clostridium_H	Clostridium_H sp030913655	99.97	0.48	81.8455	1	28.8909	3893327
RS_GCF_000807255.1	Bacteria	Bacillota_A	Clostridia	Clostridiales	Clostridiaceae	Clostridium_I	Clostridium_I pasteurianum	100	0.61	82.642	1	29.9366	4352101
RS_GCF_000145275.1	Bacteria	Bacillota_A	Clostridia	Clostridiales	Clostridiaceae	Clostridium_K	Clostridium_K cellulovorans	99.98	2.42	83.4317	1	31.2094	5262222
RS_GCF_000270205.1	Bacteria	Bacillota_A	Clostridia	Clostridiales	Clostridiaceae	Dwaynesavagella	Dwaynesavagella sp000270205	98.77	0.41	89.6871	1	28.2602	1620005
RS_GCF_000283555.1	Bacteria	Bacillota_A	Clostridia	Clostridiales	Clostridiaceae	Dwaynesavagella	Dwaynesavagella sp000283555	99.91	0.13	90.2811	1	27.9789	1515556
RS_GCF_901482605.1	Bacteria	Bacillota_A	Clostridia	Clostridiales	Clostridiaceae	Hathewaya	Hathewaya histolytica	99.98	0.38	85.4041	1	29.3199	2740791
GB_GCA_024579835.1	Bacteria	Bacillota_A	Clostridia	Clostridiales	Clostridiaceae	JG1575	JG1575 sp024579835	97.43	0.68	83.1068	1	51.0571	3425042
RS_GCF_004103695.1	Bacteria	Bacillota_A	Clostridia	Clostridiales	Clostridiaceae	JN-9	JN-9 sp004103695	99.91	1.81	86.3814	1	32.2594	3223191
RS_GCF_000013285.1	Bacteria	Bacillota_A	Clostridia	Clostridiales	Clostridiaceae	Sarcina	Sarcina perfringens	100	0.14	83.7453	1	28.3792	3256683
RS_GCF_000331995.1	Bacteria	Bacillota_A	Clostridia	DSM-8532	DSM-8532	Thermoclostridium	Thermoclostridium stercorarium	100	0.64	87.5319	1	42.2449	2974379
RS_GCF_017352215.1	Bacteria	Bacillota_A	Clostridia	Eubacteriales	Alkalibacteraceae	Alkalibacter	Alkalibacter rhizosphaerae	98.9	0.04	91.2295	1	46.9183	2449552
GB_GCA_030586155.1	Bacteria	Bacillota_A	Clostridia	Eubacteriales	Eubacteriaceae	Acetobacterium	Acetobacterium sp030586155	100	0.61	88.0626	1	39.6234	3392449
RS_GCF_000247605.1	Bacteria	Bacillota_A	Clostridia	Eubacteriales	Eubacteriaceae	Acetobacterium	Acetobacterium woodii	100	0.33	86.2248	1	39.3381	4044777
RS_GCF_000807675.2	Bacteria	Bacillota_A	Clostridia	Eubacteriales	Eubacteriaceae	Eubacterium	Eubacterium limosum	100	1.16	88.717	1	47.1904	4422837
RS_GCF_002441855.2	Bacteria	Bacillota_A	Clostridia	Eubacteriales	Eubacteriaceae	Eubacterium	Eubacterium maltosivorans	100	1.53	88.8406	1	47.826	4337501
RS_GCF_001561955.1	Bacteria	Bacillota_A	Clostridia	Lachnospirales	Anaerotignaceae	Anaerotignum	Anaerotignum propionicum	99.9	0.61	82.6695	1	38.9487	3120417
GB_GCA_030067835.1	Bacteria	Bacillota_A	Clostridia	Lachnospirales	Anaerotignaceae	Anaerotignum	Anaerotignum sp030067835	94.02	4.28	84.0787	1	38.4141	3403101
RS_GCF_030908465.1	Bacteria	Bacillota_A	Clostridia	Lachnospirales	Anaerotignaceae	Anaerotignum	Anaerotignum sp030908465	91.79	0.8	83.5399	1	39.4888	3104838
RS_GCF_000364165.2	Bacteria	Bacillota_A	Clostridia	Lachnospirales	Anaerotignaceae	Coprocola	Coprocola sp000364165	92.31	1.3	86.5707	1	30.9493	2924599
RS_GCF_940677205.1	Bacteria	Bacillota_A	Clostridia	Lachnospirales	CAG-274	Tyzzerella	Tyzzerella colina	97.78	2.81	87.1018	1	25.8399	2035557
RS_GCF_000178835.2	Bacteria	Bacillota_A	Clostridia	Lachnospirales	Cellulosilyticaceae	Cellulosilyticum	Cellulosilyticum lentocellum	99.95	0.63	85.6398	1	34.3246	4714237
RS_GCF_000020605.1	Bacteria	Bacillota_A	Clostridia	Lachnospirales	Lachnospiraceae	Agathobacter	Agathobacter rectalis	99.99	0.28	87.8904	1	41.4812	3449685
RS_GCF_900209925.1	Bacteria	Bacillota_A	Clostridia	Lachnospirales	Lachnospiraceae	Anaerobutyricum	Anaerobutyricum soehngenii	99.91	1.36	84.203	1	38.647	3515670
RS_GCF_014218335.1	Bacteria	Bacillota_A	Clostridia	Lachnospirales	Lachnospiraceae	Anaerocolumna	Anaerocolumna cellulosilytica	100	0.32	85.7594	1	36.7492	5430627
RS_GCF_014218355.1	Bacteria	Bacillota_A	Clostridia	Lachnospirales	Lachnospiraceae	Anaerocolumna	Anaerocolumna chitinilytica	99.99	3.12	86.302	1	38.3084	5621910
RS_GCF_016591975.1	Bacteria	Bacillota_A	Clostridia	Lachnospirales	Lachnospiraceae	Anaeromicropila	Anaeromicropila herbilytica	94.85	1.26	83.7503	1	32.6532	5089009
RS_GCF_014467075.1	Bacteria	Bacillota_A	Clostridia	Lachnospirales	Lachnospiraceae	Anaerostipes	Anaerostipes caccae	100	1.32	90.3475	1	44.3012	3590719
RS_GCF_030296915.1	Bacteria	Bacillota_A	Clostridia	Lachnospirales	Lachnospiraceae	Anaerostipes	Anaerostipes hadrus	99.98	0.95	88.5333	1	37.2826	2804089
RS_GCF_005280655.1	Bacteria	Bacillota_A	Clostridia	Lachnospirales	Lachnospiraceae	Anaerostipes	Anaerostipes rhamnosivorans	100	2	89.4845	1	44.5267	3588860
GB_GCA_025146925.1	Bacteria	Bacillota_A	Clostridia	Lachnospirales	Lachnospiraceae	Bacteroides_F	Bacteroides_F pectinophilus	99.99	1	90.5072	1	41.9731	3078488
RS_GCF_025149785.1	Bacteria	Bacillota_A	Clostridia	Lachnospirales	Lachnospiraceae	Bariatricus	Bariatricus comes	100	0.6	87.1015	1	42.5226	3373066
RS_GCF_003287895.1	Bacteria	Bacillota_A	Clostridia	Lachnospirales	Lachnospiraceae	Blautia	Blautia argi	99.96	1.31	89.3729	1	41.8805	3297975
RS_GCF_002222595.2	Bacteria	Bacillota_A	Clostridia	Lachnospirales	Lachnospiraceae	Blautia	Blautia hansenii	99.98	0.4	89.8123	1	39.0422	3065949
RS_GCF_001689125.2	Bacteria	Bacillota_A	Clostridia	Lachnospirales	Lachnospiraceae	Blautia	Blautia pseudococcoides	100	1.53	87.2938	1	45.7006	5128746
RS_GCF_025147765.1	Bacteria	Bacillota_A	Clostridia	Lachnospirales	Lachnospiraceae	Blautia_A	Blautia_A obeum	99.98	0.09	88.909	1	41.6253	3649956
RS_GCF_025148125.1	Bacteria	Bacillota_A	Clostridia	Lachnospirales	Lachnospiraceae	Blautia_A	Blautia_A wexlerae	99.97	0.85	85.6548	1	41.4963	4685728
RS_GCF_025148445.1	Bacteria	Bacillota_A	Clostridia	Lachnospirales	Lachnospiraceae	Butyrivibrio_A	Butyrivibrio_A crossotus	100	1.41	91.0716	1	37.9088	2521323
RS_GCF_019355395.1	Bacteria	Bacillota_A	Clostridia	Lachnospirales	Lachnospiraceae	Chordicoccus	Chordicoccus furentiruminis	98.04	0.75	88.2265	1	56.3818	3267205
RS_GCF_004295125.1	Bacteria	Bacillota_A	Clostridia	Lachnospirales	Lachnospiraceae	Clostridium_AP	Clostridium_AP scindens	100	3.36	88.7333	1	46.2297	3658040
RS_GCF_019597925.1	Bacteria	Bacillota_A	Clostridia	Lachnospirales	Lachnospiraceae	Clostridium_AP	Clostridium_AP sp000509125	99.77	1.28	90.8079	1	47.6142	3941835
RS_GCF_025149915.1	Bacteria	Bacillota_A	Clostridia	Lachnospirales	Lachnospiraceae	Coprococcus	Coprococcus eutactus	98.68	1.59	87.2409	1	43.0954	3112919
GB_GCA_020735665.1	Bacteria	Bacillota_A	Clostridia	Lachnospirales	Lachnospiraceae	Coprococcus	Coprococcus sp000154245	100	1.7	87.3317	1	41.3839	2960832
RS_GCF_025150245.1	Bacteria	Bacillota_A	Clostridia	Lachnospirales	Lachnospiraceae	Dorea	Dorea formicigenerans	99.99	1.58	87.5269	1	40.9781	3188304
RS_GCF_025150085.1	Bacteria	Bacillota_A	Clostridia	Lachnospirales	Lachnospiraceae	Dorea_A	Dorea_A longicatena	99.87	0.85	87.8983	1	41.4901	2919963
GB_GCA_025758065.1	Bacteria	Bacillota_A	Clostridia	Lachnospirales	Lachnospiraceae	Enterocloster	Enterocloster sp900541315	97.36	0.94	86.172	1	43.2377	3954180
RS_GCF_025150745.1	Bacteria	Bacillota_A	Clostridia	Lachnospirales	Lachnospiraceae	Eubacterium_G	Eubacterium_G ventriosum	99.97	0.15	86.7972	1	34.9202	2856089
RS_GCF_008281175.1	Bacteria	Bacillota_A	Clostridia	Lachnospirales	Lachnospiraceae	Extibacter	Extibacter hylemonae	95.37	0.27	90.1614	1	48.8597	3833740
GB_GCA_022845895.1	Bacteria	Bacillota_A	Clostridia	Lachnospirales	Lachnospiraceae	Extibacter	Extibacter sp017566055	94.98	1.52	90.0343	1	48.9718	4158096
RS_GCF_030863805.1	Bacteria	Bacillota_A	Clostridia	Lachnospirales	Lachnospiraceae	Kineothrix	Kineothrix sp023443905	99.94	0.56	88.1732	1	40.814	3935490
GB_GCA_009731425.1	Bacteria	Bacillota_A	Clostridia	Lachnospirales	Lachnospiraceae	KM106-2	KM106-2 sp009731425	100	2.64	88.7296	1	36.5752	4521945
RS_GCF_003589745.1	Bacteria	Bacillota_A	Clostridia	Lachnospirales	Lachnospiraceae	Lachnoanaerobaculum	Lachnoanaerobaculum umeaense	99.14	0.21	90.023	1	35.0802	2810441
RS_GCF_000018685.1	Bacteria	Bacillota_A	Clostridia	Lachnospirales	Lachnospiraceae	Lachnoclostridium	Lachnoclostridium phytofermentans	99.98	0.76	82.8812	1	35.3485	4847594
RS_GCF_000144625.1	Bacteria	Bacillota_A	Clostridia	Lachnospirales	Lachnospiraceae	Lacrimispora	Lacrimispora saccharolytica	100	2.47	88.0109	1	45.0047	4662871
RS_GCF_026723765.1	Bacteria	Bacillota_A	Clostridia	Lachnospirales	Lachnospiraceae	Lacrimispora	Lacrimispora xylanolytica	99.89	0.02	88.8896	1	42.3154	4516221
RS_GCF_014337195.1	Bacteria	Bacillota_A	Clostridia	Lachnospirales	Lachnospiraceae	Lientehia	Lientehia dongpingensis	99.36	0.48	88.6162	1	49.2239	3084832
RS_GCF_025148285.1	Bacteria	Bacillota_A	Clostridia	Lachnospirales	Lachnospiraceae	Marvinbryantia	Marvinbryantia formatexigens	99.61	0.95	88.4289	1	49.5341	4577574
GB_GCA_007361935.1	Bacteria	Bacillota_A	Clostridia	Lachnospirales	Lachnospiraceae	Massilistercora	Massilistercora sp902406105	99.93	2.61	90.2694	1	47.8286	3334474
RS_GCF_900312975.1	Bacteria	Bacillota_A	Clostridia	Lachnospirales	Lachnospiraceae	Massilistercora	Massilistercora timonensis	99.88	1.04	90.2731	1	51.177	2769591
RS_GCF_025152405.1	Bacteria	Bacillota_A	Clostridia	Lachnospirales	Lachnospiraceae	Mediterraneibacter	Mediterraneibacter lactaris	99.99	0.6	86.8542	1	42.7249	2733858
RS_GCF_900070325.1	Bacteria	Bacillota_A	Clostridia	Lachnospirales	Lachnospiraceae	Mobilitalea	Mobilitalea luporum	99.98	0.36	87.1391	1	35.2521	2609352
RS_GCF_030644385.1	Bacteria	Bacillota_A	Clostridia	Lachnospirales	Lachnospiraceae	Moryella	Moryella sp030644385	100	0.79	89.4601	1	55.0999	2151431
RS_GCF_018866245.1	Bacteria	Bacillota_A	Clostridia	Lachnospirales	Lachnospiraceae	Novisyntrophococcus	Novisyntrophococcus fermenticellae	98.23	0.7	90.0905	1	43.4616	3420321
RS_GCF_015159595.1	Bacteria	Bacillota_A	Clostridia	Lachnospirales	Lachnospiraceae	Novisyntrophococcus	Novisyntrophococcus liquoris	99.19	0.05	90.6137	1	42.0993	3518434
RS_GCF_000225345.1	Bacteria	Bacillota_A	Clostridia	Lachnospirales	Lachnospiraceae	Roseburia	Roseburia hominis	100	1.35	88.2125	1	48.4968	3592125
RS_GCF_900537995.1	Bacteria	Bacillota_A	Clostridia	Lachnospirales	Lachnospiraceae	Roseburia	Roseburia intestinalis	100	0.84	88.3371	1	42.6634	4493348
RS_GCF_014287515.2	Bacteria	Bacillota_A	Clostridia	Lachnospirales	Lachnospiraceae	Roseburia	Roseburia rectibacter	100	1.09	88.0234	1	41.2853	3959994
RS_GCF_008121495.1	Bacteria	Bacillota_A	Clostridia	Lachnospirales	Lachnospiraceae	Ruminococcus_B	Ruminococcus_B gnavus	100	0.36	89.6858	1	42.8712	3552639
RS_GCF_025151995.1	Bacteria	Bacillota_A	Clostridia	Lachnospirales	Lachnospiraceae	Ruminococcus_G	Ruminococcus_G gauvreauii	100	2.41	90.596	1	47.6348	4145839
RS_GCF_014337215.1	Bacteria	Bacillota_A	Clostridia	Lachnospirales	Lachnospiraceae	Scatomonas	Scatomonas hejianensis	96.66	0.64	88.9043	1	49.3499	3949724
RS_GCF_000270305.1	Bacteria	Bacillota_A	Clostridia	Lachnospirales	Lachnospiraceae	SY8519	SY8519 sp000270305	99.92	0.33	88.2374	1	50.7405	2835737
GB_GCA_011082265.1	Bacteria	Bacillota_A	Clostridia	Lachnospirales	Lachnospiraceae	UBA629	UBA629 sp005465875	98.31	0.34	88.4655	1	31.8305	1649642
RS_GCF_014337155.1	Bacteria	Bacillota_A	Clostridia	Lachnospirales	Lachnospiraceae	Wujia	Wujia chipingensis	99.86	3.46	90.0746	1	43.9197	2942917
RS_GCF_022174665.1	Bacteria	Bacillota_A	Clostridia	Lachnospirales	Lachnospiraceae	Wujia	Wujia sp022174665	99.76	1.05	90.0077	1	42.744	2908239
RS_GCF_940670685.1	Bacteria	Bacillota_A	Clostridia	Lachnospirales	UBA5962	Anaeropeptidivorans	Anaeropeptidivorans aminofermentans	96.75	1.21	77.4596	1	38.4547	3757330
RS_GCF_900538275.1	Bacteria	Bacillota_A	Clostridia	Lachnospirales	Vallitaleaceae	Petrocella	Petrocella atlantisensis	100	1.94	87.7211	1	37.2749	3518882
RS_GCF_018141425.1	Bacteria	Bacillota_A	Clostridia	Lachnospirales	Vallitaleaceae	Vallitalea	Vallitalea guaymasensis	99.83	3.4	87.8315	1	31.1273	5626074
GB_GCA_002999035.1	Bacteria	Bacillota_A	Clostridia	Lachnospirales	Vallitaleaceae	W11650	W11650 sp002999035	99.98	0.42	86.7823	1	45.3335	3201383
RS_GCF_000213255.1	Bacteria	Bacillota_A	Clostridia	Mahellales	Mahellaceae	Mahella	Mahella australiensis	99.88	0	90.8229	1	43.4519	3135972
GB_GCA_025757685.1	Bacteria	Bacillota_A	Clostridia	Oscillospirales	Acutalibacteraceae	CAG-217	CAG-217 sp000436335	100	0.23	90.1787	1	53.3027	1986203
RS_GCF_004103755.1	Bacteria	Bacillota_A	Clostridia	Oscillospirales	Acutalibacteraceae	Caproicibacter	Caproicibacter sp004103755	98.13	3.2	87.0692	1	53.8062	3308050
RS_GCF_014467055.1	Bacteria	Bacillota_A	Clostridia	Oscillospirales	Acutalibacteraceae	Caproicibacterium	Caproicibacterium amylolyticum	99.99	1.61	87.7053	1	48.4834	2996201
RS_GCF_013315815.1	Bacteria	Bacillota_A	Clostridia	Oscillospirales	Acutalibacteraceae	Caproicibacterium	Caproicibacterium lactatifermentans	99.99	0.77	87.5425	1	50.3725	1989979
RS_GCF_026314295.1	Bacteria	Bacillota_A	Clostridia	Oscillospirales	Acutalibacteraceae	Caproicibacterium	Caproicibacterium sp026314295	99.89	0.35	88.6289	1	43.287	2458513
GB_GCA_902809935.1	Bacteria	Bacillota_A	Clostridia	Oscillospirales	Acutalibacteraceae	Caproicibacterium	Caproicibacterium sp902809935	99.92	0.07	87.8895	1	42.7511	2335857
GB_GCA_902810075.1	Bacteria	Bacillota_A	Clostridia	Oscillospirales	Acutalibacteraceae	Clostridium_E	Clostridium_E sp002397665	100	1.35	84.2322	1	54.6262	3435529
RS_GCF_005601135.1	Bacteria	Bacillota_A	Clostridia	Oscillospirales	Acutalibacteraceae	Ruminococcus_E	Ruminococcus_E bovis	99.95	0.97	85.2399	1	34.7412	2440231
RS_GCF_015140235.1	Bacteria	Bacillota_A	Clostridia	Oscillospirales	Acutalibacteraceae	Solibaculum	Solibaculum mannosilyticum	99.92	1.24	87.2225	1	50.5651	2541474
RS_GCF_000178115.2	Bacteria	Bacillota_A	Clostridia	Oscillospirales	Ethanoligenenaceae	Ethanoligenens	Ethanoligenens harbinense	100	1.18	86.0431	1	55.5585	3008576
GB_GCA_000953215.1	Bacteria	Bacillota_A	Clostridia	Oscillospirales	Ethanoligenenaceae	Ruminiclostridium_D	Ruminiclostridium_D cellulosi	99.99	0.76	86.32	1	44.1481	2229578
GB_GCA_025757645.1	Bacteria	Bacillota_A	Clostridia	Oscillospirales	Oscillospiraceae	CAG-103	CAG-103 sp000432375	98.2	0.7	89.3939	1	60.5524	2378857
RS_GCF_005121165.3	Bacteria	Bacillota_A	Clostridia	Oscillospirales	Oscillospiraceae	Dysosmobacter	Dysosmobacter welbionis	97.08	0.34	86.1783	1	58.9151	3576111
RS_GCF_004154955.1	Bacteria	Bacillota_A	Clostridia	Oscillospirales	Oscillospiraceae	Intestinimonas	Intestinimonas butyriciproducens	99.98	1.63	87.9959	1	59.506	3224506
RS_GCF_008727735.1	Bacteria	Bacillota_A	Clostridia	Oscillospirales	Oscillospiraceae	Lawsonibacter	Lawsonibacter sp000177015	97.92	0.04	88.3511	1	57.5336	2917795
GB_GCA_000492175.2	Bacteria	Bacillota_A	Clostridia	Oscillospirales	Oscillospiraceae	Lawsonibacter	Lawsonibacter sp000492175	96.8	0.3	86.9139	1	58.7717	3665928
GB_GCA_003573975.1	Bacteria	Bacillota_A	Clostridia	Oscillospirales	Oscillospiraceae	Lawsonibacter	Lawsonibacter sp900066825	99.36	2.9	86.3477	1	57.827	3558314
GB_GCA_022870705.1	Bacteria	Bacillota_A	Clostridia	Oscillospirales	Oscillospiraceae	Sporobacter	Sporobacter sp022870705	100	0.29	89.5516	1	52.5081	2185546
GB_GCA_022846095.1	Bacteria	Bacillota_A	Clostridia	Oscillospirales	Oscillospiraceae	UMGS1202	UMGS1202 sp900549565	100	0.75	88.8884	1	63.8444	4308696
GB_GCA_022846075.1	Bacteria	Bacillota_A	Clostridia	Oscillospirales	Oscillospiraceae	Vermiculatibacterium	Vermiculatibacterium sp900543935	97.84	1.65	89.0995	1	62.2994	3230334
RS_GCF_025146135.1	Bacteria	Bacillota_A	Clostridia	Oscillospirales	Ruminococcaceae	Anaerotruncus	Anaerotruncus colihominis	94.45	2.02	87.4121	1	54.1583	3563916
RS_GCF_010509575.1	Bacteria	Bacillota_A	Clostridia	Oscillospirales	Ruminococcaceae	Faecalibacterium	Faecalibacterium duncaniae	99.98	0.6	87.0648	1	56.3502	3102523
RS_GCF_023347235.1	Bacteria	Bacillota_A	Clostridia	Oscillospirales	Ruminococcaceae	Faecalibacterium	Faecalibacterium prausnitzii_A	99.87	0.72	85.2291	1	56.0109	3227950
RS_GCF_023347255.1	Bacteria	Bacillota_A	Clostridia	Oscillospirales	Ruminococcaceae	Faecalibacterium	Faecalibacterium prausnitzii_D	99.94	0.85	86.1693	1	55.501	3119411
RS_GCF_019967995.1	Bacteria	Bacillota_A	Clostridia	Oscillospirales	Ruminococcaceae	Faecalibacterium	Faecalibacterium prausnitzii_E	99.98	0.9	86.59	1	57.8615	2937510
RS_GCF_023347295.1	Bacteria	Bacillota_A	Clostridia	Oscillospirales	Ruminococcaceae	Faecalibacterium	Faecalibacterium sp003449675	99.91	1.84	85.334	1	56.5941	2994777
RS_GCF_023347535.1	Bacteria	Bacillota_A	Clostridia	Oscillospirales	Ruminococcaceae	Faecalibacterium	Faecalibacterium sp900539885	99.45	0.36	85.2761	1	56.6261	2776287
GB_GCA_025757845.1	Bacteria	Bacillota_A	Clostridia	Oscillospirales	Ruminococcaceae	Faecalibacterium	Faecalibacterium sp900539945	99.85	1.36	86.5083	1	58.0806	2914266
RS_GCF_023347275.1	Bacteria	Bacillota_A	Clostridia	Oscillospirales	Ruminococcaceae	Faecalibacterium	Faecalibacterium sp900758465	99.89	0.34	85.0877	1	57.9971	2816187
GB_GCA_030913685.1	Bacteria	Bacillota_A	Clostridia	Oscillospirales	Ruminococcaceae	Fimivivens	Fimivivens sp030913685	98.98	1.88	85.51	1	48.0951	2952321
GB_GCA_025758045.1	Bacteria	Bacillota_A	Clostridia	Oscillospirales	Ruminococcaceae	Gemmiger	Gemmiger sp900539695	100	0.64	87.3528	1	56.862	3159018
GB_GCA_025757985.1	Bacteria	Bacillota_A	Clostridia	Oscillospirales	Ruminococcaceae	Gemmiger	Gemmiger sp900540595	99.97	2.84	86.5893	1	56.9265	3072273
RS_GCF_025152575.1	Bacteria	Bacillota_A	Clostridia	Oscillospirales	Ruminococcaceae	Gemmiger	Gemmiger variabilis	99.92	0.84	89.5121	1	57.9148	3244954
GB_GCA_025150425.1	Bacteria	Bacillota_A	Clostridia	Oscillospirales	Ruminococcaceae	Ruminiclostridium_E	Ruminiclostridium_E siraeum	99.99	0.04	86.3945	1	44.9874	2694742
RS_GCF_030908625.1	Bacteria	Bacillota_A	Clostridia	Oscillospirales	Ruminococcaceae	UBA866	UBA866 sp030908625	97.63	0.28	87.4576	1	34.0499	2937905
RS_GCF_010669305.1	Bacteria	Bacillota_A	Clostridia	Peptostreptococcales	Anaerovoracaceae	Aminipila	Aminipila butyrica	95.16	0.89	88.3618	1	44.8524	3334849
RS_GCF_004103735.1	Bacteria	Bacillota_A	Clostridia	Peptostreptococcales	Anaerovoracaceae	Aminipila	Aminipila luticellarii	98.3	0.81	88.9735	1	42.5871	2750839
RS_GCF_010120715.1	Bacteria	Bacillota_A	Clostridia	Peptostreptococcales	Anaerovoracaceae	Aminipila	Aminipila terrae	97.34	4.54	88.0315	1	36.9766	3512404
GB_GCA_001189495.1	Bacteria	Bacillota_A	Clostridia	Peptostreptococcales	Anaerovoracaceae	Eubacterium_B	Eubacterium_B sulci	99.73	0.14	91.1559	1	39.9204	1739380
RS_GCF_002998925.1	Bacteria	Bacillota_A	Clostridia	Peptostreptococcales	Anaerovoracaceae	Mogibacterium	Mogibacterium diversum	99.59	0.24	89.7731	1	40.9571	1815831
GB_GCA_015243575.1	Bacteria	Bacillota_A	Clostridia	Peptostreptococcales	Anaerovoracaceae	MT110	MT110 sp015243575	98.25	1.76	87.928	1	44.5602	4941017
RS_GCF_000196455.1	Bacteria	Bacillota_A	Clostridia	Peptostreptococcales	Filifactoraceae	Acetoanaerobium	Acetoanaerobium sticklandii	99.97	0.5	89.6393	1	33.2997	2715461
RS_GCF_000163895.2	Bacteria	Bacillota_A	Clostridia	Peptostreptococcales	Filifactoraceae	Filifactor	Filifactor alocis	99.83	0.5	82.2806	1	35.4455	1931012
RS_GCF_000016985.1	Bacteria	Bacillota_A	Clostridia	Peptostreptococcales	Natronincolaceae	Alkaliphilus_A	Alkaliphilus_A metalliredigens	99.99	4.24	84.119	1	36.822	4929566
RS_GCF_000018325.1	Bacteria	Bacillota_A	Clostridia	Peptostreptococcales	Natronincolaceae	Alkaliphilus_B	Alkaliphilus_B oremlandii	99.91	0.15	85.3207	1	36.2573	3123558
RS_GCF_001854185.1	Bacteria	Bacillota_A	Clostridia	Peptostreptococcales	Natronincolaceae	Clostridium_W	Clostridium_W formicaceticum	99.91	0.5	85.0388	1	35.5256	4586755
GB_GCA_945861085.1	Bacteria	Bacillota_A	Clostridia	Peptostreptococcales	Peptostreptococcaceae	Clostridioides	Clostridioides difficile_D	99.99	0.06	82.9867	1	28.7118	4108918
RS_GCF_020641055.1	Bacteria	Bacillota_A	Clostridia	Peptostreptococcales	Peptostreptococcaceae	Clostridioides	Clostridioides sp020641055	99.97	0.14	83.6659	1	28.5352	4259110
RS_GCF_021561035.1	Bacteria	Bacillota_A	Clostridia	Peptostreptococcales	Peptostreptococcaceae	Clostridioides	Clostridioides sp021561035	99.48	0.29	82.6417	1	28.71	3925358
RS_GCF_008151785.1	Bacteria	Bacillota_A	Clostridia	Peptostreptococcales	Peptostreptococcaceae	Peptacetobacter	Peptacetobacter hiranonis	99.87	1.05	83.5022	1	31.2793	2521899
RS_GCF_027125355.1	Bacteria	Bacillota_A	Clostridia	Peptostreptococcales	Peptostreptococcaceae	Peptostreptococcus	Peptostreptococcus sp027125355	100	0.24	88.0303	1	30.1116	1995029
RS_GCF_012317385.1	Bacteria	Bacillota_A	Clostridia	Peptostreptococcales	Peptostreptococcaceae	Romboutsia_E	Romboutsia_E sp900545985	99.94	0.45	83.6988	1	28.1974	3116687
RS_GCF_019203185.1	Bacteria	Bacillota_A	Clostridia	Peptostreptococcales	Thermotaleaceae	Crassaminicella	Crassaminicella indica	98.67	0.09	85.731	1	31.1014	2756133
RS_GCF_019884785.1	Bacteria	Bacillota_A	Clostridia	Peptostreptococcales	Thermotaleaceae	Crassaminicella	Crassaminicella profunda	98.46	3.67	86.5456	1	31.4583	4589101
RS_GCF_002998295.1	Bacteria	Bacillota_A	Clostridia	Saccharofermentanales	Fastidiosipilaceae	Fastidiosipila	Fastidiosipila sanguinis	97.84	0.18	89.5195	1	33.7312	1785891
GB_GCA_029101585.1	Bacteria	Bacillota_A	Clostridia	Saccharofermentanales	Fastidiosipilaceae	KA00274	KA00274 sp001552885	95.22	0.58	88.3495	1	39.0141	1524258
RS_GCF_000025225.2	Bacteria	Bacillota_A	Clostridia	Saccharofermentanales	Fastidiosipilaceae	Mageeibacillus	Mageeibacillus indolicus	99.99	0.02	89.0491	1	44.2113	1809746
GB_GCA_928721565.1	Bacteria	Bacillota_A	Clostridia	TANB77	CAG-508	CAG-269	CAG-269 sp928721565	98.07	1.86	89.0868	1	28.1223	1549218
RS_GCF_004103715.1	Bacteria	Bacillota_A	Clostridia	Tissierellales	Acidilutibacteraceae	Acidilutibacter	Acidilutibacter cellobiosedens	97.99	1.88	87.4724	1	33.7195	3743723
RS_GCF_900128415.1	Bacteria	Bacillota_A	Clostridia	Tissierellales	Peptoniphilaceae	Anaerococcus	Anaerococcus mediterraneensis	98.93	0.77	89.9608	1	34.5786	2080215
RS_GCF_949769285.1	Bacteria	Bacillota_A	Clostridia	Tissierellales	Peptoniphilaceae	Anaerococcus	Anaerococcus sp949769285	98.92	0.11	89.9152	1	34.3048	1946085
RS_GCF_900120165.1	Bacteria	Bacillota_A	Clostridia	Tissierellales	Peptoniphilaceae	Ezakiella	Ezakiella massiliensis	99.97	0.46	89.868	1	36.6906	1741785
GB_GCA_021307325.1	Bacteria	Bacillota_A	Clostridia	Tissierellales	Peptoniphilaceae	KA00134	KA00134 sp001574395	99.58	1.04	90.8233	1	34.837	1859441
RS_GCF_016458825.1	Bacteria	Bacillota_A	Clostridia	Tissierellales	Peptoniphilaceae	Miniphocaeibacter	Miniphocaeibacter halophilus	98.67	2.32	89.6321	1	28.9561	2394777
RS_GCF_900119705.1	Bacteria	Bacillota_A	Clostridia	Tissierellales	Peptoniphilaceae	Murdochiella	Murdochiella vaginalis	99.84	0.09	89.4262	1	49.4785	1671491
RS_GCF_900120375.1	Bacteria	Bacillota_A	Clostridia	Tissierellales	Peptoniphilaceae	Ndongobacter	Ndongobacter massiliensis	99.99	0.71	90.6578	1	49.6948	1864878
RS_GCF_900637905.1	Bacteria	Bacillota_A	Clostridia	Tissierellales	Peptoniphilaceae	Parvimonas	Parvimonas micra	99.36	0.84	88.3458	1	28.5327	1677398
RS_GCF_027921445.1	Bacteria	Bacillota_A	Clostridia	Tissierellales	Peptoniphilaceae	Peptoniphilus	Peptoniphilus sp027921445	99.45	0.1	89.6118	1	45.6628	1709189
RS_GCF_023614525.1	Bacteria	Bacillota_A	Clostridia	Tissierellales	Peptoniphilaceae	Peptoniphilus_A	Peptoniphilus_A harei_A	99.98	0.15	88.6483	1	34.5751	1917962
GB_GCA_000952975.1	Bacteria	Bacillota_A	Clostridia	Tissierellales	Peptoniphilaceae	Peptoniphilus_E	Peptoniphilus_E sp000952975	99.72	0.22	89.5451	1	34.8455	1601846
RS_GCF_030263895.1	Bacteria	Bacillota_A	Clostridia	Tissierellales	Proteiniboraceae	Proteiniborus	Proteiniborus sp030263895	98.31	4.59	84.7164	1	33.0937	3881360
RS_GCF_030913635.1	Bacteria	Bacillota_A	Clostridia	Tissierellales	Sedimentibacteraceae	Sedimentibacter	Sedimentibacter sp030913635	98.13	1.59	86.9314	1	35.4328	3621605
RS_GCF_017352195.1	Bacteria	Bacillota_A	Clostridia	Tissierellales	Sedimentibacteraceae	UBA1535	UBA1535 sp017352195	98.83	2.54	85.3054	1	29.1531	3133930
RS_GCF_016767175.1	Bacteria	Bacillota_A	Clostridia	Tissierellales	Tepidimicrobiaceae	Keratinibaculum	Keratinibaculum paraultunense	100	0.25	87.9825	1	29.5472	2307997
RS_GCF_004101785.1	Bacteria	Bacillota_A	Clostridia	Tissierellales	Tissierellaceae	Gudongella	Gudongella oleilytica	97.89	0.85	89.965	1	42.4142	2356157
RS_GCF_030931715.1	Bacteria	Bacillota_A	Clostridia	Tissierellales	Tissierellaceae	Tissierella	Tissierella sp030931715	100	2.53	86.6876	1	30.9002	3892263
RS_GCF_029537395.1	Bacteria	Bacillota_A	Clostridia	Tissierellales	Tissierellaceae	UBA3583	UBA3583 sp029537395	98.03	1.28	88.3886	1	32.2268	2947135
GB_GCA_022009895.1	Bacteria	Bacillota_A	Clostridia	UMGS1810	UMGS1810	Qingrenia	Qingrenia sp022009895	39.05	0.47	72.7669	1	42.8221	2648256
RS_GCF_026914305.1	Bacteria	Bacillota_A	Thermoanaerobacteria	Caldicellulosiruptorales	Caldicellulosiruptoraceae	Caldicellulosiruptor	Caldicellulosiruptor acetigenus	99.99	0.08	89.1357	1	36.3285	2739610
RS_GCF_003999255.1	Bacteria	Bacillota_A	Thermoanaerobacteria	Caldicellulosiruptorales	Caldicellulosiruptoraceae	Caldicellulosiruptor	Caldicellulosiruptor changbaiensis	99.99	0.04	88.1247	1	35.1205	2905633
RS_GCF_000166355.1	Bacteria	Bacillota_A	Thermoanaerobacteria	Caldicellulosiruptorales	Caldicellulosiruptoraceae	Caldicellulosiruptor	Caldicellulosiruptor hydrothermalis	99.99	0.15	90.0673	1	36.1148	2770676
RS_GCF_000166775.1	Bacteria	Bacillota_A	Thermoanaerobacteria	Caldicellulosiruptorales	Caldicellulosiruptoraceae	Caldicellulosiruptor	Caldicellulosiruptor kronotskyensis	99.99	0.07	89.1137	1	35.0959	2843785
RS_GCF_026810225.1	Bacteria	Bacillota_A	Thermoanaerobacteria	Caldicellulosiruptorales	Caldicellulosiruptoraceae	Caldicellulosiruptor	Caldicellulosiruptor morganii	99.94	0.64	87.6923	1	36.4986	2475467
RS_GCF_026914285.1	Bacteria	Bacillota_A	Thermoanaerobacteria	Caldicellulosiruptorales	Caldicellulosiruptoraceae	Caldicellulosiruptor	Caldicellulosiruptor naganoensis	99.97	0.77	86.251	1	35.2977	2494610
RS_GCF_000145215.1	Bacteria	Bacillota_A	Thermoanaerobacteria	Caldicellulosiruptorales	Caldicellulosiruptoraceae	Caldicellulosiruptor	Caldicellulosiruptor obsidiansis	99.97	0	88.6705	1	35.2433	2532343
RS_GCF_000166335.1	Bacteria	Bacillota_A	Thermoanaerobacteria	Caldicellulosiruptorales	Caldicellulosiruptoraceae	Caldicellulosiruptor	Caldicellulosiruptor owensensis	99.83	0.02	89.6768	1	35.4388	2428903
RS_GCF_000016545.1	Bacteria	Bacillota_A	Thermoanaerobacteria	Caldicellulosiruptorales	Caldicellulosiruptoraceae	Caldicellulosiruptor	Caldicellulosiruptor saccharolyticus	99.98	0.64	88.2823	1	35.2541	2970275
RS_GCF_017357865.1	Bacteria	Bacillota_A	Thermoanaerobacteria	Thermoanaerobacterales	Thermoanaerobacteraceae	Aceticella	Aceticella autotrophica	100	0.15	87.0909	1	33.0071	2267618
GB_GCA_003722315.1	Bacteria	Bacillota_A	Thermoanaerobacteria	Thermoanaerobacterales	Thermoanaerobacteraceae	Thermoanaerobacter	Thermoanaerobacter ethanolicus	100	0.17	87.6869	1	34.1927	2911280
RS_GCF_000763575.1	Bacteria	Bacillota_A	Thermoanaerobacteria	Thermoanaerobacterales	Thermoanaerobacteraceae	Thermoanaerobacter	Thermoanaerobacter kivui	99.99	0.77	86.568	1	35.0125	2397824
RS_GCF_000019085.1	Bacteria	Bacillota_A	Thermoanaerobacteria	Thermoanaerobacterales	Thermoanaerobacteraceae	Thermoanaerobacter	Thermoanaerobacter pseudethanolicus	100	0.22	87.9722	1	34.5128	2362816
RS_GCF_000147695.2	Bacteria	Bacillota_A	Thermoanaerobacteria	Thermoanaerobacterales	Thermoanaerobacteraceae	Thermoanaerobacter	Thermoanaerobacter wiegelii	100	0.5	87.133	1	34.3416	2785056
RS_GCF_009905255.1	Bacteria	Bacillota_A	Thermoanaerobacteria	Thermoanaerobacterales	Thermoanaerobacteraceae	Thermoanaerobacterium	Thermoanaerobacterium aotearoense	100	0	89.5292	1	35.372	2668690
RS_GCF_000145615.1	Bacteria	Bacillota_A	Thermoanaerobacteria	Thermoanaerobacterales	Thermoanaerobacteraceae	Thermoanaerobacterium	Thermoanaerobacterium thermosaccharolyticum	99.99	0.34	87.9359	1	34.1125	2785752
RS_GCF_000189775.2	Bacteria	Bacillota_A	Thermoanaerobacteria	Thermoanaerobacterales	Thermoanaerobacteraceae	Thermoanaerobacterium	Thermoanaerobacterium xylanolyticum	100	0	88.8084	1	34.9758	2534358
RS_GCF_017301615.1	Bacteria	Bacillota_A	Thermosediminibacteria	Koleobacterales	Koleobacteraceae	Koleobacter	Koleobacter methoxysyntrophicus	100	0.81	86.998	1	40.7966	3102782
RS_GCF_000328765.2	Bacteria	Bacillota_A	Thermosediminibacteria	Thermosediminibacterales	Tepidanaerobacteraceae	Tepidanaerobacter	Tepidanaerobacter acetatoxydans	99.8	0.92	87.103	1	37.5321	2761252
RS_GCF_000144645.1	Bacteria	Bacillota_A	Thermosediminibacteria	Thermosediminibacterales	Thermosediminibacteraceae	Thermosediminibacter	Thermosediminibacter oceani	99.99	0	88.8624	1	46.8201	2280035
RS_GCF_002224645.1	Bacteria	Bacillota_B	Dehalobacteriia	Dehalobacteriales	Dehalobacteriaceae	Dehalobacterium	Dehalobacterium formicoaceticum	100	2.51	86.1101	1	43.1667	3766545
RS_GCF_000243155.2	Bacteria	Bacillota_B	Desulfitobacteriia	Desulfitobacteriales	Desulfitobacteriaceae	Desulfitobacterium	Desulfitobacterium dehalogenans	100	1.01	85.5561	1	44.9692	4321753
RS_GCF_000243135.2	Bacteria	Bacillota_B	Desulfitobacteriia	Desulfitobacteriales	Desulfitobacteriaceae	Desulfitobacterium	Desulfitobacterium dichloroeliminans	99.99	1.18	86.5253	1	44.2179	3624449
RS_GCF_000021925.1	Bacteria	Bacillota_B	Desulfitobacteriia	Desulfitobacteriales	Desulfitobacteriaceae	Desulfitobacterium	Desulfitobacterium hafniense	100	1.05	86.6368	1	47.5373	5279134
RS_GCF_000231405.2	Bacteria	Bacillota_B	Desulfitobacteriia	Desulfitobacteriales	Desulfitobacteriaceae	Desulfitobacterium_A	Desulfitobacterium_A metallireducens	100	0.4	86.4607	1	41.8928	3176073
RS_GCF_000231385.2	Bacteria	Bacillota_B	Desulfitobacteriia	Desulfitobacteriales	Desulfitobacteriaceae	Desulfosporosinus	Desulfosporosinus meridiei	100	1.83	83.3566	1	41.7841	4873567
RS_GCF_000235605.1	Bacteria	Bacillota_B	Desulfitobacteriia	Desulfitobacteriales	Desulfitobacteriaceae	Desulfosporosinus	Desulfosporosinus orientis	100	2.68	84.9785	1	42.8549	5863081
RS_GCF_000512895.1	Bacteria	Bacillota_B	Desulfitobacteriia	Desulfitobacteriales	Syntrophobotulaceae	Dehalobacter	Dehalobacter restrictus	99.98	0.43	85.6407	1	44.5613	2943336
RS_GCF_000305775.1	Bacteria	Bacillota_B	Desulfitobacteriia	Desulfitobacteriales	Syntrophobotulaceae	Dehalobacter	Dehalobacter sp000305775	99.97	0.51	86.1215	1	44.6066	3069953
GB_GCA_024972775.1	Bacteria	Bacillota_B	Desulfitobacteriia	Desulfitobacteriales	Syntrophobotulaceae	Dehalobacter	Dehalobacter sp024972775	100	1.55	86.3952	1	44.4873	4497720
RS_GCF_000190635.1	Bacteria	Bacillota_B	Desulfitobacteriia	Desulfitobacteriales	Syntrophobotulaceae	Syntrophobotulus	Syntrophobotulus glycolicus	99.99	0.95	87.8357	1	46.3502	3406739
RS_GCF_000019165.1	Bacteria	Bacillota_B	Desulfitobacteriia	Heliobacteriales	Heliobacteriaceae	Heliomicrobium	Heliomicrobium modesticaldum	99.99	0.31	85.753	1	56.9752	3075407
RS_GCF_009649955.1	Bacteria	Bacillota_B	Desulfitobacteriia	Heliobacteriales	Heliobacteriaceae	Heliorestis	Heliorestis convoluta	98.14	0.48	85.9599	1	43.0752	3218981
RS_GCF_000018425.1	Bacteria	Bacillota_B	Desulfotomaculia	Ammonifexales	Desulforudaceae	Desulforudis	Desulforudis audaxviator	99.98	0.19	86.8001	1	60.8471	2349476
RS_GCF_000233715.2	Bacteria	Bacillota_B	Desulfotomaculia	Desulfotomaculales	Desulfallaceae	Sporotomaculum	Sporotomaculum gibsoniae	100	3.04	82.3476	1	45.491	4855529
RS_GCF_000024205.1	Bacteria	Bacillota_B	Desulfotomaculia	Desulfotomaculales	Desulfofarciminaceae	Desulfofarcimen	Desulfofarcimen acetoxidans	100	3.28	82.7148	1	41.5548	4545624
RS_GCF_002005145.1	Bacteria	Bacillota_B	Desulfotomaculia	Desulfotomaculales	Desulfotomaculaceae	Desulfotomaculum	Desulfotomaculum ferrireducens	99.98	1.49	84.9936	1	45.3791	3240180
RS_GCF_000016165.1	Bacteria	Bacillota_B	Desulfotomaculia	Desulfotomaculales	Desulfotomaculaceae	Desulfotomaculum	Desulfotomaculum reducens	100	0.42	84.9203	1	42.2753	3608104
RS_GCF_000215085.1	Bacteria	Bacillota_B	Desulfotomaculia	Desulfotomaculales	Desulfotomaculaceae	Desulfotomaculum	Desulfotomaculum ruminis	99.96	0.1	84.9191	1	47.243	3969014
GB_GCA_000214705.1	Bacteria	Bacillota_B	Desulfotomaculia	Desulfotomaculales	Desulfovirgulaceae	Desulfofundulus	Desulfofundulus kuznetsovii	100	1.02	86.3092	1	54.8845	3601386
GB_GCA_000010565.1	Bacteria	Bacillota_B	Desulfotomaculia	Desulfotomaculales	Pelotomaculaceae	Pelotomaculum	Pelotomaculum thermopropionicum	99.99	1.29	86.2173	1	52.9611	3025375
RS_GCF_000305935.1	Bacteria	Bacillota_B	DSM-12270	Thermacetogeniales	Thermacetogeniaceae	Thermacetogenium	Thermacetogenium phaeum	99.98	0.84	84.3161	1	53.8841	2939057
RS_GCF_004353525.1	Bacteria	Bacillota_B	Moorellia	DULZ01	Zhaonellaceae	Zhaonella	Zhaonella formicivorans	99.19	2.75	85.5349	1	45.5687	3314304
RS_GCF_023734095.1	Bacteria	Bacillota_B	Moorellia	Moorellales	Moorellaceae	Moorella	Moorella sp003116935	99.64	0.18	85.2925	1	56.6028	3324617
RS_GCF_001267405.1	Bacteria	Bacillota_B	Moorellia	Moorellales	Moorellaceae	Moorella	Moorella thermoacetica	99.94	0	87.9583	1	55.9451	2527564
RS_GCF_000746025.2	Bacteria	Bacillota_B	Peptococcia	DRI-13	DRI-13	Thermanaerosceptrum	Thermanaerosceptrum fracticalcis	99.67	3.66	86.5024	1	45.1944	3805411
RS_GCF_009734445.1	Bacteria	Bacillota_B	Syntrophomonadia	Syntrophomonadales	Syntrophomonadaceae	Syntrophocurvum	Syntrophocurvum alkaliphilum	99.73	1.35	87.0423	1	32.452	2360781
RS_GCF_000014725.1	Bacteria	Bacillota_B	Syntrophomonadia	Syntrophomonadales	Syntrophomonadaceae	Syntrophomonas	Syntrophomonas wolfei	98.69	0.23	84.3872	1	44.8659	2936195
RS_GCF_000092405.1	Bacteria	Bacillota_B	Syntrophomonadia	Syntrophomonadales	Syntrophothermaceae	Syntrophothermus	Syntrophothermus lipocalidus	99.99	0.9	87.0615	1	50.9894	2405559
GB_GCA_016887505.1	Bacteria	Bacillota_B	TC1	TC1	UBA5767	UBA5767	UBA5767 sp016887505	99.2	0.83	89.7706	1	41.1481	2563013
RS_GCF_000012865.1	Bacteria	Bacillota_B	Z-2901	Carboxydothermales	Carboxydothermaceae	Carboxydothermus	Carboxydothermus hydrogenoformans	99.42	0.06	90.312	1	42.0497	2401520
RS_GCF_000025305.1	Bacteria	Bacillota_C	Negativicutes	Acidaminococcales	Acidaminococcaceae	Acidaminococcus	Acidaminococcus fermentans	99.96	0.31	87.4738	1	55.8427	2329769
RS_GCF_000725345.1	Bacteria	Bacillota_C	Negativicutes	DSM-13327	DSM-13327	Pelosinus	Pelosinus sp000725345	100	1.84	83.954	1	38.6775	5115410
GB_GCA_030273445.1	Bacteria	Bacillota_C	Negativicutes	Selenomonadales	ICN-92133	Selenobaculum	Selenobaculum gbiensis	99.26	0.38	86.0109	1	35.4754	2679003
RS_GCF_030644225.1	Bacteria	Bacillota_C	Negativicutes	Selenomonadales	Selenomonadaceae	Centipeda	Centipeda dianae	99.87	0.4	90.5272	1	56.4195	2391311
RS_GCF_900187035.1	Bacteria	Bacillota_C	Negativicutes	Selenomonadales	Selenomonadaceae	Megamonas	Megamonas hypermegale	99.99	0.03	88.3185	1	33.7719	2230342
RS_GCF_000208405.1	Bacteria	Bacillota_C	Negativicutes	Selenomonadales	Selenomonadaceae	Selenomonas	Selenomonas sputigena	99.99	0.07	88.9575	1	57.107	2568361
RS_GCF_003966895.1	Bacteria	Bacillota_C	Negativicutes	Sporomusales	Sporomusaceae	Methylomusa	Methylomusa anaerophila	98.95	1.81	85.7364	1	46.5978	4781198
RS_GCF_001717505.1	Bacteria	Bacillota_C	Negativicutes	Veillonellales	Dialisteraceae	Allisonella	Allisonella pneumosinta	99.21	0.47	88.2803	1	35.1903	1274073
RS_GCF_007164725.1	Bacteria	Bacillota_C	Negativicutes	Veillonellales	Dialisteraceae	Dialister	Dialister hominis	99.97	1.13	84.5187	1	48.1759	2407548
RS_GCF_003010495.1	Bacteria	Bacillota_C	Negativicutes	Veillonellales	Megasphaeraceae	Megasphaera	Megasphaera elsdenii	99.99	1.43	86.5607	1	52.7843	2478942
RS_GCF_003367905.1	Bacteria	Bacillota_C	Negativicutes	Veillonellales	Megasphaeraceae	Megasphaera	Megasphaera stantonii	99.95	0.04	87.6427	1	52.62	2652760
GB_GCA_900155405.1	Bacteria	Bacillota_C	Negativicutes	Veillonellales	Negativicoccaceae	Negativicoccus	Negativicoccus massiliensis	99.96	0.06	90.3379	1	51.1354	1360589
RS_GCF_900637515.1	Bacteria	Bacillota_C	Negativicutes	Veillonellales	Veillonellaceae	Veillonella	Veillonella dispar	99.99	0.05	87.137	1	38.8678	2116915
RS_GCF_013393365.1	Bacteria	Bacillota_C	Negativicutes	Veillonellales	Veillonellaceae	Veillonella	Veillonella nakazawae	99.99	0.13	86.8077	1	38.6402	2097818
RS_GCF_000024945.1	Bacteria	Bacillota_C	Negativicutes	Veillonellales	Veillonellaceae	Veillonella	Veillonella parvula	100	0.1	87.282	1	38.6293	2132142
RS_GCF_900187285.1	Bacteria	Bacillota_C	Negativicutes	Veillonellales	Veillonellaceae	Veillonella	Veillonella rodentium	99.98	0.15	87.927	1	43.0163	2041290
RS_GCF_022558445.1	Bacteria	Bacillota_D	Dethiobacteria	SKNC01	SKNC01	Contubernalis	Contubernalis alkalaceticum	100	1.59	83.936	1	41.1621	3558951
RS_GCF_022539405.1	Bacteria	Bacillota_D	Natranaerobiia	Natranaerobiales	Natranaerofabaceae	Natranaerofaba	Natranaerofaba carboxydovora	100	2.69	87.3352	1	35.3491	3264732
RS_GCF_014467015.1	Bacteria	Bacillota_D	Proteinivoracia	Proteinivoracales	Proteinivoraceae	Alkalicella	Alkalicella caledoniensis	98.62	1.36	85.3113	1	36.1973	3695371
GB_GCA_018208355.1	Bacteria	Bacillota_E	DTU015	DTU015	DTU015	DULV01	DULV01 sp012840505	94.52	0.66	88.3046	1	53.9838	2316832
GB_GCA_902809825.1	Bacteria	Bacillota_E	Sulfobacillia	Sulfobacillales	R501	Hydrogenisulfobacillus	Hydrogenisulfobacillus filiaventi	100	1.59	87.6666	1	70.5532	2570337
GB_GCA_002951815.1	Bacteria	Bacillota_E	Sulfobacillia	Sulfobacillales	Sulfobacillaceae	Sulfobacillus	Sulfobacillus thermotolerans	99.6	2.56	87.9968	1	52.4017	3317203
RS_GCF_000009905.1	Bacteria	Bacillota_E	Symbiobacteriia	Symbiobacteriales	Symbiobacteriaceae	Symbiobacterium	Symbiobacterium thermophilum	99.94	0.66	86.6744	1	68.6684	3566135
RS_GCF_025999835.1	Bacteria	Bacillota_E	Symbiobacteriia	Symbiobacteriales	ZC4RG38	Caldinitratiruptor	Caldinitratiruptor microaerophilus	97.93	4.54	88.2574	1	70.9917	3599694
RS_GCF_000184705.1	Bacteria	Bacillota_E	Thermaerobacteria	Thermaerobacterales	Thermaerobacteraceae	Thermaerobacter	Thermaerobacter marianensis	100	0.05	85.1597	1	72.4821	2844696
RS_GCF_003403315.2	Bacteria	Bacillota_E	Thermaerobacteria	Thermaerobacterales	Thermaerobacteraceae	Thermaerobacter	Thermaerobacter sp003403315	99.99	0.04	84.8401	1	72.1714	2820915
RS_GCF_003991135.1	Bacteria	Bacillota_F	Halanaerobiia	DY22613	DY22613	Anoxybacter	Anoxybacter fermentans	100	0.46	81.4189	1	35.876	3557532
RS_GCF_017751145.1	Bacteria	Bacillota_F	Halanaerobiia	Halanaerobiales	DTU029	Iocasia	Iocasia fonsfrigidae	99.1	1.15	87.2547	1	35.0187	3926493
RS_GCF_000166415.1	Bacteria	Bacillota_F	Halanaerobiia	Halanaerobiales	Halanaerobiaceae	Halanaerobium	Halanaerobium hydrogeniformans	99.27	0.96	88.9068	1	33.1614	2613117
RS_GCF_000165465.1	Bacteria	Bacillota_F	Halanaerobiia	Halanaerobiales	Halanaerobiaceae	Halanaerobium	Halanaerobium praevalens	99.99	0.66	89.1878	1	30.2936	2309262
RS_GCF_000020485.1	Bacteria	Bacillota_F	Halanaerobiia	Halanaerobiales	Halothermotrichaceae	Halothermothrix	Halothermothrix orenii	99.99	1.02	87.5582	1	37.8832	2578146
RS_GCF_000144695.1	Bacteria	Bacillota_F	Halanaerobiia	Halobacteroidales	Acetohalobiaceae	Acetohalobium	Acetohalobium arabaticum	99.61	0.71	86.7614	1	36.6313	2469596
RS_GCF_000328625.1	Bacteria	Bacillota_F	Halanaerobiia	Halobacteroidales	Halobacteroidaceae	Halobacteroides	Halobacteroides halobius	99.99	0.48	88.2739	1	32.4558	2649255
RS_GCF_001544015.1	Bacteria	Bacillota_G	Limnochordia	Limnochordales	Limnochordaceae	Limnochorda	Limnochorda pilosa	99.95	0.89	88.2632	1	69.731	3817036
RS_GCF_014931565.1	Bacteria	Bacillota_H	UBA994	PWPR01	PWPR01	GCA-014931565	GCA-014931565 sp014931565	97.59	4.45	85.3527	1	31.8999	3831732
RS_GCF_000018785.1	Bacteria	Bacillota_I	Bacilli_A	Acholeplasmatales	Acholeplasmataceae	Acholeplasma	Acholeplasma laidlawii	99.99	0.35	91.4153	1	31.9278	1496992
GB_GCA_030166555.1	Bacteria	Bacillota_I	Bacilli_A	Acholeplasmatales	Acholeplasmataceae	Acholeplasma	Acholeplasma laidlawii_A	91.58	4.9	87.213	1	31.8625	1460073
RS_GCF_000968055.1	Bacteria	Bacillota_I	Bacilli_A	Acholeplasmatales	Acholeplasmataceae	Alteracholeplasma	Alteracholeplasma palmae	99.87	0.61	90.6332	1	28.9825	1554229
RS_GCF_900660745.1	Bacteria	Bacillota_I	Bacilli_A	Acholeplasmatales	Acholeplasmataceae	Haploplasma	Haploplasma axanthum	99.66	0.49	91.6329	1	28.0601	1883099
GB_GCA_002838205.1	Bacteria	Bacillota_I	Bacilli_A	Acholeplasmatales	Acholeplasmataceae	Mariniplasma	Mariniplasma sp002838205	99.98	0.61	91.8334	1	32.075	2157199
GB_GCA_000009845.1	Bacteria	Bacillota_I	Bacilli_A	Acholeplasmatales	Acholeplasmataceae	Phytoplasma	Phytoplasma asteris	96.32	1.95	79.1559	1	27.7599	853092
GB_GCA_000069925.1	Bacteria	Bacillota_I	Bacilli_A	Acholeplasmatales	Acholeplasmataceae	Phytoplasma	Phytoplasma australiense	98.55	0.4	74.0137	1	27.4247	879959
RS_GCF_000026205.1	Bacteria	Bacillota_I	Bacilli_A	Acholeplasmatales	Acholeplasmataceae	Phytoplasma	Phytoplasma mali	91.58	1.61	78.748	1	21.3937	601943
GB_GCA_027945135.1	Bacteria	Bacillota_I	Bacilli_A	Acholeplasmatales	Acholeplasmataceae	Phytoplasma	Phytoplasma oryzae_A	87.62	0	79.687	1	20.252	511268
RS_GCF_026821955.1	Bacteria	Bacillota_I	Bacilli_A	Acholeplasmatales	Acholeplasmataceae	Phytoplasma	Phytoplasma rubi_A	94.77	0.18	74.9513	1	23.1282	762251
RS_GCF_003640545.1	Bacteria	Bacillota_I	Bacilli_A	Acholeplasmatales	Acholeplasmataceae	Phytoplasma	Phytoplasma ziziphi	94.59	0.62	77.9098	1	23.2193	750803
GB_GCA_018622495.1	Bacteria	Bacillota_I	Bacilli_A	Acholeplasmatales	Acholeplasmataceae	WOFB19	WOFB19 sp018622495	92.76	2.19	90.047	1	30.0264	1598325
RS_GCF_000967915.1	Bacteria	Bacillota_I	Bacilli_A	Acholeplasmatales	UBA5453	Acholeplasma_C	Acholeplasma_C brassicae	99.08	0.42	90.615	1	35.7699	1877792
RS_GCF_025148785.1	Bacteria	Bacillota_I	Bacilli_A	Erysipelotrichales	Coprobacillaceae	Catenibacterium	Catenibacterium mitsuokai	100	1.07	87.8788	1	34.6777	2650196
RS_GCF_003925875.1	Bacteria	Bacillota_I	Bacilli_A	Erysipelotrichales	Coprobacillaceae	Intestinibaculum	Intestinibaculum porci	98.89	0.4	87.1721	1	39.4695	3212924
RS_GCF_021054785.1	Bacteria	Bacillota_I	Bacilli_A	Erysipelotrichales	Coprobacillaceae	Tannockella	Tannockella kyphosi	99.46	0.03	89.5991	1	30.7218	2260890
RS_GCF_014131695.1	Bacteria	Bacillota_I	Bacilli_A	Erysipelotrichales	Coprobacillaceae	Thomasclavelia	Thomasclavelia ramosa	100	3.36	87.7916	1	31.4915	3247604
RS_GCF_025149465.1	Bacteria	Bacillota_I	Bacilli_A	Erysipelotrichales	Coprobacillaceae	Thomasclavelia	Thomasclavelia spiroformis	100	0.23	86.6953	1	28.7719	2528470
RS_GCF_022701195.1	Bacteria	Bacillota_I	Bacilli_A	Erysipelotrichales	Erysipelotrichaceae	Allobaculum	Allobaculum mucilyticum	92.5	0.86	80.7344	1	48.526	3144153
RS_GCF_010537335.1	Bacteria	Bacillota_I	Bacilli_A	Erysipelotrichales	Erysipelotrichaceae	Amedibacterium	Amedibacterium intestinale	97.71	1.31	87.8071	1	33.93	2488096
RS_GCF_016812035.1	Bacteria	Bacillota_I	Bacilli_A	Erysipelotrichales	Erysipelotrichaceae	Bulleidia	Bulleidia sp016812035	99.77	0.41	90.106	1	35.904	1545033
RS_GCF_012317185.1	Bacteria	Bacillota_I	Bacilli_A	Erysipelotrichales	Erysipelotrichaceae	Clostridium_AQ	Clostridium_AQ innocuum	100	2.97	84.7376	1	43.6245	4718906
GB_GCA_017161075.1	Bacteria	Bacillota_I	Bacilli_A	Erysipelotrichales	Erysipelotrichaceae	Clostridium_AQ	Clostridium_AQ sp000165065	100	2.13	84.8534	1	42.5801	4461680
RS_GCF_014396165.1	Bacteria	Bacillota_I	Bacilli_A	Erysipelotrichales	Erysipelotrichaceae	Erysipelothrix	Erysipelothrix inopinata	94.62	1.69	90.8679	1	35.6057	2217552
RS_GCF_003931795.1	Bacteria	Bacillota_I	Bacilli_A	Erysipelotrichales	Erysipelotrichaceae	Erysipelothrix	Erysipelothrix piscisicarius	99.97	1.15	88.8009	1	37.2131	1722938
RS_GCF_900637845.1	Bacteria	Bacillota_I	Bacilli_A	Erysipelotrichales	Erysipelotrichaceae	Erysipelothrix	Erysipelothrix rhusiopathiae	99.98	1.09	89.0366	1	36.6356	1770411
RS_GCF_011299615.1	Bacteria	Bacillota_I	Bacilli_A	Erysipelotrichales	Erysipelotrichaceae	Erysipelothrix	Erysipelothrix sp011299615	99.88	1.05	91.058	1	39.4398	2357642
RS_GCF_011400295.1	Bacteria	Bacillota_I	Bacilli_A	Erysipelotrichales	Erysipelotrichaceae	Erysipelothrix	Erysipelothrix sp011400295	94.02	0.76	90.2562	1	35.2798	2043172
RS_GCF_940143175.1	Bacteria	Bacillota_I	Bacilli_A	Erysipelotrichales	Erysipelotrichaceae	Erysipelothrix	Erysipelothrix sp940143175	99.98	1.35	89.3563	1	36.5205	1908712
RS_GCF_014337235.1	Bacteria	Bacillota_I	Bacilli_A	Erysipelotrichales	Erysipelotrichaceae	Eubacterium_P	Eubacterium_P hominis	99.67	4.96	89.226	1	35.2063	3879051
RS_GCF_001564455.1	Bacteria	Bacillota_I	Bacilli_A	Erysipelotrichales	Erysipelotrichaceae	Faecalibaculum	Faecalibaculum rodentium	99.84	0.58	84.7913	1	53.9653	2542486
RS_GCF_014023125.1	Bacteria	Bacillota_I	Bacilli_A	Izemoplasmatales	Izemoplasmataceae	Xianfuyuplasma	Xianfuyuplasma coldseepsis	99.21	0.19	92.6525	1	38.2107	1958905
GB_GCA_000755705.1	Bacteria	Bacillota_I	Bacilli_A	Izemoplasmatales	Izemoplasmataceae	Xianfuyuplasma	Xianfuyuplasma sp000755705	99.95	0.12	91.5995	1	31.3413	1878735
GB_GCA_013745115.1	Bacteria	Bacillota_I	Bacilli_A	Izemoplasmatales	UBA5603	Zrk29	Zrk29 sp013745115	96.34	0.21	91.8783	1	30.6821	1808583
GB_GCA_018622675.1	Bacteria	Bacillota_I	Bacilli_A	Izemoplasmatales	UBA5603	Zrk29	Zrk29 sp018622675	94.68	0.09	92.0916	1	30.3979	1648168
GB_GCA_018394315.1	Bacteria	Bacillota_I	Bacilli_A	MAG-NZ	MAG-NZ	Zrk6	Zrk6 sp018394315	93.63	0.2	88.1087	1	31.063	2165257
RS_GCF_001484045.1	Bacteria	Bacillota_I	Bacilli_A	Mycoplasmatales	GCF-1484045	GCF-1484045	GCF-1484045 sp001484045	97.54	0.03	93.95	1	28.4907	647830
RS_GCF_000582535.1	Bacteria	Bacillota_I	Bacilli_A	Mycoplasmatales	Hepatoplasmataceae	Hepatoplasma	Hepatoplasma crinochetorum	96.85	0.05	92.3517	1	22.5303	657101
GB_GCA_027925325.1	Bacteria	Bacillota_I	Bacilli_A	Mycoplasmatales	Hepatoplasmataceae	Hepatoplasma	Hepatoplasma scabrum	96.51	0.01	93.4359	1	24.6753	606194
GB_GCA_027925225.1	Bacteria	Bacillota_I	Bacilli_A	Mycoplasmatales	Hepatoplasmataceae	Hepatoplasma	Hepatoplasma vulgare	89.95	0.53	91.8228	1	22.6892	662108
GB_GCA_027943885.1	Bacteria	Bacillota_I	Bacilli_A	Mycoplasmatales	Hepatoplasmataceae	Tyloplasma	Tyloplasma litorale	92.99	0.08	91.723	1	24.3861	615622
RS_GCF_000524555.1	Bacteria	Bacillota_I	Bacilli_A	Mycoplasmatales	Metamycoplasmataceae	Mesomycoplasma	Mesomycoplasma bovoculi	98.93	0.04	92.3404	1	28.2166	760240
RS_GCF_000941075.1	Bacteria	Bacillota_I	Bacilli_A	Mycoplasmatales	Metamycoplasmataceae	Mesomycoplasma	Mesomycoplasma dispar	98.5	0.14	89.0543	1	29.0402	1084449
RS_GCF_000815065.1	Bacteria	Bacillota_I	Bacilli_A	Mycoplasmatales	Metamycoplasmataceae	Mesomycoplasma	Mesomycoplasma flocculare	99.55	0.14	90.2024	1	28.958	778866
RS_GCF_000008205.1	Bacteria	Bacillota_I	Bacilli_A	Mycoplasmatales	Metamycoplasmataceae	Mesomycoplasma	Mesomycoplasma hyopneumoniae	99.79	0.1	89.4118	1	28.5222	897405
RS_GCF_028885435.1	Bacteria	Bacillota_I	Bacilli_A	Mycoplasmatales	Metamycoplasmataceae	Mesomycoplasma	Mesomycoplasma ovipneumoniae	96.87	0.2	86.0862	1	29.0334	1081520
RS_GCF_024758565.1	Bacteria	Bacillota_I	Bacilli_A	Mycoplasmatales	Metamycoplasmataceae	Mesomycoplasma	Mesomycoplasma ovipneumoniae_B	96.48	0.25	85.8216	1	28.8188	1081404
RS_GCF_030012565.1	Bacteria	Bacillota_I	Bacilli_A	Mycoplasmatales	Metamycoplasmataceae	Mesomycoplasma	Mesomycoplasma ovipneumoniae_D	95.97	0.21	86.3338	1	29.2296	1014835
RS_GCF_012516495.1	Bacteria	Bacillota_I	Bacilli_A	Mycoplasmatales	Metamycoplasmataceae	Mesomycoplasma	Mesomycoplasma sp012516495	98.38	0.05	92.1405	1	26.099	923061
RS_GCF_029854295.1	Bacteria	Bacillota_I	Bacilli_A	Mycoplasmatales	Metamycoplasmataceae	Mesomycoplasma_A	Mesomycoplasma_A lagogenitalium	99.92	0.68	91.3822	1	24.8402	973223
RS_GCF_024918955.1	Bacteria	Bacillota_I	Bacilli_A	Mycoplasmatales	Metamycoplasmataceae	Mesomycoplasma_A	Mesomycoplasma_A molare	99.97	0.85	90.5969	1	24.8345	869728
RS_GCF_900476125.1	Bacteria	Bacillota_I	Bacilli_A	Mycoplasmatales	Metamycoplasmataceae	Metamycoplasma	Metamycoplasma alkalescens	99.81	0.68	87.4075	1	25.6837	821059
RS_GCF_900660715.1	Bacteria	Bacillota_I	Bacilli_A	Mycoplasmatales	Metamycoplasmataceae	Metamycoplasma	Metamycoplasma arthritidis	99.12	0	89.5151	1	30.7471	806209
RS_GCF_000828855.1	Bacteria	Bacillota_I	Bacilli_A	Mycoplasmatales	Metamycoplasmataceae	Metamycoplasma	Metamycoplasma canadense	99.75	0	89.3694	1	24.3435	693241
RS_GCF_900660735.1	Bacteria	Bacillota_I	Bacilli_A	Mycoplasmatales	Metamycoplasmataceae	Metamycoplasma	Metamycoplasma cloacale	59.06	1.03	92.1654	1	27.0941	689509
RS_GCF_000085865.1	Bacteria	Bacillota_I	Bacilli_A	Mycoplasmatales	Metamycoplasmataceae	Metamycoplasma	Metamycoplasma hominis	58.66	0.45	90.856	1	27.1182	665445
RS_GCF_013008815.1	Bacteria	Bacillota_I	Bacilli_A	Mycoplasmatales	Metamycoplasmataceae	Metamycoplasma	Metamycoplasma miroungirhinis	99.27	0.09	90.8652	1	24.0639	779550
RS_GCF_003332325.1	Bacteria	Bacillota_I	Bacilli_A	Mycoplasmatales	Metamycoplasmataceae	Metamycoplasma	Metamycoplasma phocae	61.85	2.96	84.9698	1	27.1343	814478
RS_GCF_003383595.3	Bacteria	Bacillota_I	Bacilli_A	Mycoplasmatales	Metamycoplasmataceae	Metamycoplasma	Metamycoplasma phocicerebrale	64.34	0.8	70.4788	1	24.9762	740800
RS_GCF_012934855.1	Bacteria	Bacillota_I	Bacilli_A	Mycoplasmatales	Metamycoplasmataceae	Metamycoplasma	Metamycoplasma phocoenae	96.88	0.14	91.0148	1	28.486	693115
RS_GCF_012934885.1	Bacteria	Bacillota_I	Bacilli_A	Mycoplasmatales	Metamycoplasmataceae	Metamycoplasma	Metamycoplasma phocoeninasale	99.23	0.05	87.9246	1	29.0511	776009
RS_GCF_900660445.2	Bacteria	Bacillota_I	Bacilli_A	Mycoplasmatales	Metamycoplasmataceae	Metamycoplasma	Metamycoplasma salivarium	95.91	0.09	92.3243	1	26.4246	728347
RS_GCF_003855455.1	Bacteria	Bacillota_I	Bacilli_A	Mycoplasmatales	Metamycoplasmataceae	Metamycoplasma	Metamycoplasma struthionis	94.63	1.43	90.6664	1	26.2357	737591
RS_GCF_024498255.1	Bacteria	Bacillota_I	Bacilli_A	Mycoplasmatales	Metamycoplasmataceae	Mycoplasma_H	Mycoplasma_H equigenitalium	97.61	0.7	92.1165	1	31.0216	806532
RS_GCF_000008365.1	Bacteria	Bacillota_I	Bacilli_A	Mycoplasmatales	Metamycoplasmataceae	Mycoplasma_J	Mycoplasma_J mobile	99.9	0.29	91.9872	1	24.9513	777079
RS_GCF_024722375.1	Bacteria	Bacillota_I	Bacilli_A	Mycoplasmatales	Metamycoplasmataceae	Mycoplasma_M	Mycoplasma_M iguanae	99.81	0.06	91.9949	1	26.9478	688439
RS_GCF_030550815.1	Bacteria	Bacillota_I	Bacilli_A	Mycoplasmatales	Metamycoplasmataceae	Mycoplasma_O	Mycoplasma_O mahonii	94.98	0	85.6819	1	30.0719	796768
RS_GCF_000063605.1	Bacteria	Bacillota_I	Bacilli_A	Mycoplasmatales	Metamycoplasmataceae	Mycoplasmopsis	Mycoplasmopsis agalactiae	99.88	0.48	88.6801	1	29.7071	877438
RS_GCF_900660525.1	Bacteria	Bacillota_I	Bacilli_A	Mycoplasmatales	Metamycoplasmataceae	Mycoplasmopsis	Mycoplasmopsis bovigenitalium	96.95	0.76	90.5288	1	28.9317	841512
RS_GCF_002356075.1	Bacteria	Bacillota_I	Bacilli_A	Mycoplasmatales	Metamycoplasmataceae	Mycoplasmopsis	Mycoplasmopsis bovigenitalium_A	97.3	0.57	90.3476	1	29.0992	853553
RS_GCF_000183385.1	Bacteria	Bacillota_I	Bacilli_A	Mycoplasmatales	Metamycoplasmataceae	Mycoplasmopsis	Mycoplasmopsis bovis	99.65	0.82	88.5402	1	29.3147	1003404
RS_GCF_000695835.1	Bacteria	Bacillota_I	Bacilli_A	Mycoplasmatales	Metamycoplasmataceae	Mycoplasmopsis	Mycoplasmopsis californica	96.19	0.05	89.1878	1	30.829	793841
RS_GCF_024498215.1	Bacteria	Bacillota_I	Bacilli_A	Mycoplasmatales	Metamycoplasmataceae	Mycoplasmopsis	Mycoplasmopsis caviae	99.51	2.6	86.6398	1	28.0136	1155014
RS_GCF_900660685.1	Bacteria	Bacillota_I	Bacilli_A	Mycoplasmatales	Metamycoplasmataceae	Mycoplasmopsis	Mycoplasmopsis columbina	99.94	0.39	91.5796	1	26.9894	776661
RS_GCF_900660705.1	Bacteria	Bacillota_I	Bacilli_A	Mycoplasmatales	Metamycoplasmataceae	Mycoplasmopsis	Mycoplasmopsis columbinasalis	97.68	0.61	89.5271	1	33.7249	849456
RS_GCF_900660695.1	Bacteria	Bacillota_I	Bacilli_A	Mycoplasmatales	Metamycoplasmataceae	Mycoplasmopsis	Mycoplasmopsis meleagridis	98.28	0	93.1095	1	26.107	644173
RS_GCF_013008635.1	Bacteria	Bacillota_I	Bacilli_A	Mycoplasmatales	Metamycoplasmataceae	Mycoplasmopsis	Mycoplasmopsis miroungigenitalium	99.84	1.08	89.3578	1	30.0899	815486
RS_GCF_004216495.1	Bacteria	Bacillota_I	Bacilli_A	Mycoplasmatales	Metamycoplasmataceae	Mycoplasmopsis	Mycoplasmopsis phocirhinis	99.8	0.88	91.3192	1	27.4689	865472
RS_GCF_024582675.1	Bacteria	Bacillota_I	Bacilli_A	Mycoplasmatales	Metamycoplasmataceae	Mycoplasmopsis	Mycoplasmopsis sp024582675	98.38	0.41	91.9008	1	23.2783	687102
RS_GCF_016925555.1	Bacteria	Bacillota_I	Bacilli_A	Mycoplasmatales	Metamycoplasmataceae	Mycoplasmopsis	Mycoplasmopsis tauri	99.11	0.12	90.2391	1	26.917	764150
RS_GCF_900660655.1	Bacteria	Bacillota_I	Bacilli_A	Mycoplasmatales	Metamycoplasmataceae	Mycoplasmopsis_A	Mycoplasmopsis_A anatis	99.77	4.02	89.537	1	26.7058	978241
RS_GCF_007859615.1	Bacteria	Bacillota_I	Bacilli_A	Mycoplasmatales	Metamycoplasmataceae	Mycoplasmopsis_A	Mycoplasmopsis_A anserisalpingitidis	99.84	0.22	90.5203	1	26.6216	959110
RS_GCF_007858495.1	Bacteria	Bacillota_I	Bacilli_A	Mycoplasmatales	Metamycoplasmataceae	Mycoplasmopsis_A	Mycoplasmopsis_A anserisalpingitidis_A	99.9	0.28	91.8912	1	26.6854	919993
RS_GCF_001553195.1	Bacteria	Bacillota_I	Bacilli_A	Mycoplasmatales	Metamycoplasmataceae	Mycoplasmopsis_A	Mycoplasmopsis_A canis	98.15	0.07	91.7055	1	27.2167	897443
RS_GCF_900660645.1	Bacteria	Bacillota_I	Bacilli_A	Mycoplasmatales	Metamycoplasmataceae	Mycoplasmopsis_A	Mycoplasmopsis_A citelli	99.14	0.98	89.9635	1	27.1229	1242365
RS_GCF_000025845.1	Bacteria	Bacillota_I	Bacilli_A	Mycoplasmatales	Metamycoplasmataceae	Mycoplasmopsis_A	Mycoplasmopsis_A crocodyli	99.69	0.16	91.4158	1	26.954	934379
RS_GCF_900476105.1	Bacteria	Bacillota_I	Bacilli_A	Mycoplasmatales	Metamycoplasmataceae	Mycoplasmopsis_A	Mycoplasmopsis_A edwardii	99.31	0.19	88.9676	1	27.8148	832213
RS_GCF_900660495.1	Bacteria	Bacillota_I	Bacilli_A	Mycoplasmatales	Metamycoplasmataceae	Mycoplasmopsis_A	Mycoplasmopsis_A gallinacea	99.93	1.65	89.9152	1	28.6682	1074838
RS_GCF_012220205.1	Bacteria	Bacillota_I	Bacilli_A	Mycoplasmatales	Metamycoplasmataceae	Mycoplasmopsis_A	Mycoplasmopsis_A gallinacea_A	99.23	1.02	88.7204	1	28.7014	1183913
RS_GCF_900660605.1	Bacteria	Bacillota_I	Bacilli_A	Mycoplasmatales	Metamycoplasmataceae	Mycoplasmopsis_A	Mycoplasmopsis_A glycophila	99.73	0.22	89.8355	1	28.5734	973410
RS_GCF_006228185.1	Bacteria	Bacillota_I	Bacilli_A	Mycoplasmatales	Metamycoplasmataceae	Mycoplasmopsis_A	Mycoplasmopsis_A nasistruthionis	97.29	0.65	90.2903	1	29.0147	803230
RS_GCF_001900245.1	Bacteria	Bacillota_I	Bacilli_A	Mycoplasmatales	Metamycoplasmataceae	Mycoplasmopsis_A	Mycoplasmopsis_A pullorum	98.94	1.52	91.0141	1	29.0701	1007172
RS_GCF_030718845.1	Bacteria	Bacillota_I	Bacilli_A	Mycoplasmatales	Metamycoplasmataceae	Mycoplasmopsis_A	Mycoplasmopsis_A seminis	96.92	0.81	90.7379	1	28.2938	1064223
RS_GCF_009792315.1	Bacteria	Bacillota_I	Bacilli_A	Mycoplasmatales	Metamycoplasmataceae	Mycoplasmopsis_A	Mycoplasmopsis_A sp009792315	99.97	0.67	91.6185	1	25.4949	1200019
RS_GCF_013348745.1	Bacteria	Bacillota_I	Bacilli_A	Mycoplasmatales	Metamycoplasmataceae	Mycoplasmopsis_A	Mycoplasmopsis_A sp013348745	98.62	0.35	90.735	1	26.5304	962938
RS_GCF_014352955.1	Bacteria	Bacillota_I	Bacilli_A	Mycoplasmatales	Metamycoplasmataceae	Mycoplasmopsis_A	Mycoplasmopsis_A sp014352955	97.7	0.35	89.8516	1	28.7295	901484
RS_GCF_019720735.1	Bacteria	Bacillota_I	Bacilli_A	Mycoplasmatales	Metamycoplasmataceae	Mycoplasmopsis_A	Mycoplasmopsis_A sp019720735	94.99	0.52	92.499	1	31.8181	924269
RS_GCF_024582695.1	Bacteria	Bacillota_I	Bacilli_A	Mycoplasmatales	Metamycoplasmataceae	Mycoplasmopsis_A	Mycoplasmopsis_A sp024582695	99.7	0.19	90.8897	1	29.1816	893515
RS_GCF_024582715.1	Bacteria	Bacillota_I	Bacilli_A	Mycoplasmatales	Metamycoplasmataceae	Mycoplasmopsis_A	Mycoplasmopsis_A sp024582715	95.47	0.29	89.2756	1	28.8707	765084
RS_GCF_000969765.1	Bacteria	Bacillota_I	Bacilli_A	Mycoplasmatales	Metamycoplasmataceae	Mycoplasmopsis_A	Mycoplasmopsis_A synoviae	99.81	0.03	89.3378	1	28.3449	846495
RS_GCF_002441935.1	Bacteria	Bacillota_I	Bacilli_A	Mycoplasmatales	Mycoplasmataceae	Edwardiiplasma	Edwardiiplasma lactucae	94.6	0.09	89.6937	1	29.8318	837471
RS_GCF_002290085.1	Bacteria	Bacillota_I	Bacilli_A	Mycoplasmatales	Mycoplasmataceae	Mesoplasma	Mesoplasma chauliocola	99.95	0.04	91.0232	1	26.9819	854780
RS_GCF_002804245.1	Bacteria	Bacillota_I	Bacilli_A	Mycoplasmatales	Mycoplasmataceae	Mesoplasma	Mesoplasma coleopterae	99.87	0.06	91.9071	1	27.2172	800407
RS_GCF_002804125.1	Bacteria	Bacillota_I	Bacilli_A	Mycoplasmatales	Mycoplasmataceae	Mesoplasma	Mesoplasma entomophilum	99.97	0.33	92.4726	1	27.2139	847966
RS_GCF_000008305.1	Bacteria	Bacillota_I	Bacilli_A	Mycoplasmatales	Mycoplasmataceae	Mesoplasma	Mesoplasma florum	99.94	0.07	92.7661	1	27.0205	793224
RS_GCF_002804105.1	Bacteria	Bacillota_I	Bacilli_A	Mycoplasmatales	Mycoplasmataceae	Mesoplasma	Mesoplasma melaleucae	99.45	0.02	84.8281	1	26.6338	845295
RS_GCF_002804025.1	Bacteria	Bacillota_I	Bacilli_A	Mycoplasmatales	Mycoplasmataceae	Mesoplasma	Mesoplasma tabanidae	99.97	0.03	92.161	1	26.873	846907
RS_GCF_018389705.1	Bacteria	Bacillota_I	Bacilli_A	Mycoplasmatales	Mycoplasmataceae	Mycoplasma	Mycoplasma capri	99.81	0.17	91.0944	1	23.7392	1035494
RS_GCF_000012765.1	Bacteria	Bacillota_I	Bacilli_A	Mycoplasmatales	Mycoplasmataceae	Mycoplasma	Mycoplasma capricolum	99.82	0.05	89.8831	1	23.7704	1010023
RS_GCF_024918975.1	Bacteria	Bacillota_I	Bacilli_A	Mycoplasmatales	Mycoplasmataceae	Mycoplasma	Mycoplasma cottewii	99.91	0.28	89.1809	1	25.7032	1016659
RS_GCF_000327395.2	Bacteria	Bacillota_I	Bacilli_A	Mycoplasmatales	Mycoplasmataceae	Mycoplasma	Mycoplasma feriruminatoris	99.39	0.2	90.8926	1	24.2448	1075603
RS_GCF_000183365.1	Bacteria	Bacillota_I	Bacilli_A	Mycoplasmatales	Mycoplasmataceae	Mycoplasma	Mycoplasma leachii	99.25	0.29	89.1688	1	23.7505	1008951
GB_GCA_000011445.1	Bacteria	Bacillota_I	Bacilli_A	Mycoplasmatales	Mycoplasmataceae	Mycoplasma	Mycoplasma mycoides	99.21	2.2	86.6642	1	23.9656	1211703
RS_GCF_000224105.1	Bacteria	Bacillota_I	Bacilli_A	Mycoplasmatales	Mycoplasmataceae	Mycoplasma	Mycoplasma putrefaciens	99.82	0.07	86.7484	1	26.9392	832603
RS_GCF_000400935.1	Bacteria	Bacillota_I	Bacilli_A	Mycoplasmatales	Mycoplasmataceae	Spiroplasma	Spiroplasma chrysopicola	99.9	0.33	89.6107	1	28.799	1123322
RS_GCF_001029265.1	Bacteria	Bacillota_I	Bacilli_A	Mycoplasmatales	Mycoplasmataceae	Spiroplasma	Spiroplasma eriocheiris	99.72	0.22	89.4598	1	29.7942	1365714
RS_GCF_000565195.1	Bacteria	Bacillota_I	Bacilli_A	Mycoplasmatales	Mycoplasmataceae	Spiroplasma	Spiroplasma mirum	99.67	2.14	79.4224	1	29.4121	1132608
GB_GCA_026239495.1	Bacteria	Bacillota_I	Bacilli_A	Mycoplasmatales	Mycoplasmataceae	Spiroplasma	Spiroplasma phoeniceum_A	99.79	0.43	70.7749	1	24.355	2179570
RS_GCF_001886495.1	Bacteria	Bacillota_I	Bacilli_A	Mycoplasmatales	Mycoplasmataceae	Spiroplasma	Spiroplasma sp001886495	99.98	0.12	89.5247	1	28.7425	1199621
RS_GCF_030060925.1	Bacteria	Bacillota_I	Bacilli_A	Mycoplasmatales	Mycoplasmataceae	Spiroplasma	Spiroplasma sp030060925	99.98	0.87	87.8742	1	28.3154	1456516
RS_GCF_000400955.1	Bacteria	Bacillota_I	Bacilli_A	Mycoplasmatales	Mycoplasmataceae	Spiroplasma	Spiroplasma syrphidicola	99.72	0.33	90.8091	1	29.201	1107344
RS_GCF_000500935.1	Bacteria	Bacillota_I	Bacilli_A	Mycoplasmatales	Mycoplasmataceae	Spiroplasma_A	Spiroplasma_A apis	99.98	0.29	88.0667	1	28.304	1160554
RS_GCF_001281045.1	Bacteria	Bacillota_I	Bacilli_A	Mycoplasmatales	Mycoplasmataceae	Spiroplasma_A	Spiroplasma_A cantharicola	99.96	0.19	90.8451	1	25.0093	1179577
RS_GCF_008086545.1	Bacteria	Bacillota_I	Bacilli_A	Mycoplasmatales	Mycoplasmataceae	Spiroplasma_A	Spiroplasma_A chinense	99.98	0.16	91.3544	1	27.8507	1370182
RS_GCF_002795265.1	Bacteria	Bacillota_I	Bacilli_A	Mycoplasmatales	Mycoplasmataceae	Spiroplasma_A	Spiroplasma_A clarkii	98.91	0.54	89.7497	1	29.5707	1560007
RS_GCF_000565175.1	Bacteria	Bacillota_I	Bacilli_A	Mycoplasmatales	Mycoplasmataceae	Spiroplasma_A	Spiroplasma_A culicicola	98.15	0.07	92.2031	1	26.3616	1175131
RS_GCF_000439455.1	Bacteria	Bacillota_I	Bacilli_A	Mycoplasmatales	Mycoplasmataceae	Spiroplasma_A	Spiroplasma_A diminutum	99.72	0.06	92.7174	1	25.4591	945296
RS_GCF_002813555.1	Bacteria	Bacillota_I	Bacilli_A	Mycoplasmatales	Mycoplasmataceae	Spiroplasma_A	Spiroplasma_A floricola	99.8	0.23	89.8476	1	24.3326	1284130
RS_GCF_004379335.1	Bacteria	Bacillota_I	Bacilli_A	Mycoplasmatales	Mycoplasmataceae	Spiroplasma_A	Spiroplasma_A gladiatoris	99.6	0.81	89.1233	1	25.0207	1164642
RS_GCF_001715535.1	Bacteria	Bacillota_I	Bacilli_A	Mycoplasmatales	Mycoplasmataceae	Spiroplasma_A	Spiroplasma_A helicoides	99.96	0.28	90.6979	1	26.7514	1326546
RS_GCF_001267155.1	Bacteria	Bacillota_I	Bacilli_A	Mycoplasmatales	Mycoplasmataceae	Spiroplasma_A	Spiroplasma_A litorale	99.53	0.14	90.8527	1	24.9159	1225519
RS_GCF_002865545.1	Bacteria	Bacillota_I	Bacilli_A	Mycoplasmatales	Mycoplasmataceae	Spiroplasma_A	Spiroplasma_A monobiae	99.68	0.02	92.8458	1	27.7569	891575
RS_GCF_010365805.1	Bacteria	Bacillota_I	Bacilli_A	Mycoplasmatales	Mycoplasmataceae	Spiroplasma_A	Spiroplasma_A sp010365805	99.7	0.18	93.2014	1	27.4202	915326
RS_GCF_009730595.1	Bacteria	Bacillota_I	Bacilli_A	Mycoplasmatales	Mycoplasmataceae	Spiroplasma_A	Spiroplasma_A tabanidicola	99.82	0.99	88.3164	1	25.0991	1284335
RS_GCF_001262715.1	Bacteria	Bacillota_I	Bacilli_A	Mycoplasmatales	Mycoplasmataceae	Spiroplasma_A	Spiroplasma_A turonicum	99.84	0.16	88.9537	1	24.1997	1261374
RS_GCF_003363775.1	Bacteria	Bacillota_I	Bacilli_A	Mycoplasmatales	Mycoplasmataceae	Spiroplasma_B	Spiroplasma_B alleghenense	99.73	0.06	91.5138	1	29.4912	1336077
RS_GCF_000565215.1	Bacteria	Bacillota_I	Bacilli_A	Mycoplasmatales	Mycoplasmataceae	Spiroplasma_B	Spiroplasma_B sabaudiense	99.64	0.07	90.8094	1	30.1642	1075953
RS_GCF_010365785.1	Bacteria	Bacillota_I	Bacilli_A	Mycoplasmatales	Mycoplasmataceae	TIUS-1	TIUS-1 sp010365785	93.92	0.09	93.5429	1	28.235	811521
RS_GCF_002843565.1	Bacteria	Bacillota_I	Bacilli_A	Mycoplasmatales	Mycoplasmataceae	Tullyiplasma	Tullyiplasma syrphidae	98.84	0.16	90.4244	1	30.0526	908214
RS_GCF_002804205.1	Bacteria	Bacillota_I	Bacilli_A	Mycoplasmatales	Mycoplasmataceae	Williamsoniiplasma	Williamsoniiplasma freundtii	99.6	0.1	90.7025	1	34.5977	838114
RS_GCF_002803985.1	Bacteria	Bacillota_I	Bacilli_A	Mycoplasmatales	Mycoplasmataceae	Williamsoniiplasma	Williamsoniiplasma luminosum	99.84	0.23	90.1433	1	29.8404	1031560
RS_GCF_002804005.1	Bacteria	Bacillota_I	Bacilli_A	Mycoplasmatales	Mycoplasmataceae	Williamsoniiplasma	Williamsoniiplasma somnilux	99.88	0.26	91.7395	1	27.9862	868413
RS_GCF_000281235.1	Bacteria	Bacillota_I	Bacilli_A	Mycoplasmatales	Mycoplasmoidaceae	Eperythrozoon_A	Eperythrozoon_A haematolamae	93.66	0.56	87.3648	1	39.2707	756845
RS_GCF_000508245.1	Bacteria	Bacillota_I	Bacilli_A	Mycoplasmatales	Mycoplasmoidaceae	Eperythrozoon_A	Eperythrozoon_A ovis	95.09	0.33	83.6294	1	31.6925	702511
RS_GCF_000477415.1	Bacteria	Bacillota_I	Bacilli_A	Mycoplasmatales	Mycoplasmoidaceae	Eperythrozoon_A	Eperythrozoon_A parvum	95.31	0.18	88.3	1	26.9751	564395
RS_GCF_000179035.2	Bacteria	Bacillota_I	Bacilli_A	Mycoplasmatales	Mycoplasmoidaceae	Eperythrozoon_A	Eperythrozoon_A suis	95.47	0.35	88.6648	1	31.0762	742431
RS_GCF_000277795.1	Bacteria	Bacillota_I	Bacilli_A	Mycoplasmatales	Mycoplasmoidaceae	Eperythrozoon_A	Eperythrozoon_A wenyonii	95.42	0.3	89.4166	1	33.9223	650228
RS_GCF_000238995.1	Bacteria	Bacillota_I	Bacilli_A	Mycoplasmatales	Mycoplasmoidaceae	Eperythrozoon_B	Eperythrozoon_B haemocanis	95.89	0.16	92.478	1	35.3336	919992
RS_GCF_000200735.1	Bacteria	Bacillota_I	Bacilli_A	Mycoplasmatales	Mycoplasmoidaceae	Eperythrozoon_B	Eperythrozoon_B haemofelis	97.97	0.4	94.7311	1	38.8514	1147259
RS_GCF_900660615.1	Bacteria	Bacillota_I	Bacilli_A	Mycoplasmatales	Mycoplasmoidaceae	Malacoplasma	Malacoplasma iowae	95.88	0.31	88.4657	1	24.6661	1278574
RS_GCF_000011225.1	Bacteria	Bacillota_I	Bacilli_A	Mycoplasmatales	Mycoplasmoidaceae	Malacoplasma	Malacoplasma penetrans	98.38	0.07	88.4481	1	25.7175	1358633
GB_GCA_000770195.1	Bacteria	Bacillota_I	Bacilli_A	Mycoplasmatales	Mycoplasmoidaceae	Malacoplasma_A	Malacoplasma_A girerdii	97.98	0.01	92.9625	1	28.5551	618983
RS_GCF_024498275.1	Bacteria	Bacillota_I	Bacilli_A	Mycoplasmatales	Mycoplasmoidaceae	Mycoplasma_N	Mycoplasma_N fastidiosum	92.95	0.27	90.0402	1	31.5688	1221951
GB_GCA_000723365.1	Bacteria	Bacillota_I	Bacilli_A	Mycoplasmatales	Mycoplasmoidaceae	Mycoplasmoides	Mycoplasmoides amphoriforme	92.38	0.17	81.492	1	31.5558	1029022
RS_GCF_900476085.1	Bacteria	Bacillota_I	Bacilli_A	Mycoplasmatales	Mycoplasmoidaceae	Mycoplasmoides	Mycoplasmoides gallisepticum	97.88	0.03	89.1595	1	31.5365	981408
RS_GCF_000027325.1	Bacteria	Bacillota_I	Bacilli_A	Mycoplasmatales	Mycoplasmoidaceae	Mycoplasmoides	Mycoplasmoides genitalium	98.9	0.08	94.7764	1	31.6891	580076
RS_GCF_001272835.1	Bacteria	Bacillota_I	Bacilli_A	Mycoplasmatales	Mycoplasmoidaceae	Mycoplasmoides	Mycoplasmoides pneumoniae	99.44	0.12	90.913	1	39.981	817207
RS_GCF_019873825.1	Bacteria	Bacillota_I	Bacilli_A	Mycoplasmatales	Mycoplasmoidaceae	Mycoplasmoides	Mycoplasmoides sp019873825	97.67	0.04	90.2858	1	28.9653	925667
RS_GCF_024339025.1	Bacteria	Bacillota_I	Bacilli_A	Mycoplasmatales	Mycoplasmoidaceae	Mycoplasmoides	Mycoplasmoides sp024339025	97.44	0.07	89.9525	1	28.4356	971445
RS_GCF_014068355.1	Bacteria	Bacillota_I	Bacilli_A	Mycoplasmatales	Mycoplasmoidaceae	Mycoplasmoides	Mycoplasmoides tullyi	99.16	0.05	90.3764	1	31.0291	867815
RS_GCF_000019345.1	Bacteria	Bacillota_I	Bacilli_A	Mycoplasmatales	Mycoplasmoidaceae	Ureaplasma	Ureaplasma parvum	97.77	0.06	91.5424	1	25.4965	751679
RS_GCF_021496725.1	Bacteria	Bacillota_I	Bacilli_A	Mycoplasmatales	VBWQ01	Spiroplasma_D	Spiroplasma_D platyhelix	93.85	0	91.4107	1	28.6649	744499
GB_GCA_949299565.1	Bacteria	Bacillota_I	Bacilli_A	RFN20	CAG-826	UBA4951	UBA4951 sp949299565	99.98	0.79	92.8976	1	41.433	1061998
GB_GCA_029625215.1	Bacteria	Bacteroidota	Bacteroidia	B-17B0	B-17BO	UBA2475	UBA2475 sp029625215	100	1.67	90.6209	1	35.4859	4604442
RS_GCF_003265305.2	Bacteria	Bacteroidota	Bacteroidia	Bacteroidales	Bacteroidaceae	Alloprevotella	Alloprevotella muciniphila	99.95	0.12	89.5489	1	46.3755	2920169
RS_GCF_002222615.2	Bacteria	Bacteroidota	Bacteroidia	Bacteroidales	Bacteroidaceae	Bacteroides	Bacteroides caccae	99.95	0.53	90.2296	1	41.9052	4570803
RS_GCF_001688725.2	Bacteria	Bacteroidota	Bacteroidia	Bacteroidales	Bacteroidaceae	Bacteroides	Bacteroides caecimuris	96.78	0.05	88.7483	1	42.6134	4839927
RS_GCF_025146565.1	Bacteria	Bacteroidota	Bacteroidia	Bacteroidales	Bacteroidaceae	Bacteroides	Bacteroides eggerthii	99.15	0.68	90.1885	1	44.5847	4206509
RS_GCF_012113595.1	Bacteria	Bacteroidota	Bacteroidia	Bacteroidales	Bacteroidaceae	Bacteroides	Bacteroides faecium	100	0.35	90.7211	1	42.8043	6782182
RS_GCF_000186225.1	Bacteria	Bacteroidota	Bacteroidia	Bacteroidales	Bacteroidaceae	Bacteroides	Bacteroides helcogenes	100	0.1	90.0188	1	44.7175	3998906
RS_GCF_009193295.2	Bacteria	Bacteroidota	Bacteroidia	Bacteroidales	Bacteroidaceae	Bacteroides	Bacteroides luhongzhouii	99.98	0.86	90.4651	1	41.4861	5760088
RS_GCF_001314995.1	Bacteria	Bacteroidota	Bacteroidia	Bacteroidales	Bacteroidaceae	Bacteroides	Bacteroides ovatus	99.97	0.52	90.7716	1	41.8787	6472489
RS_GCF_020091405.1	Bacteria	Bacteroidota	Bacteroidia	Bacteroidales	Bacteroidaceae	Bacteroides	Bacteroides sp900552405	99.99	1.31	90.4215	1	43.2245	6935738
RS_GCF_025147325.1	Bacteria	Bacteroidota	Bacteroidia	Bacteroidales	Bacteroidaceae	Bacteroides	Bacteroides stercoris	99.95	0.13	89.6851	1	45.8552	4007931
RS_GCF_025147485.1	Bacteria	Bacteroidota	Bacteroidia	Bacteroidales	Bacteroidaceae	Bacteroides	Bacteroides uniformis	99.98	0.46	90.7216	1	46.549	4629452
RS_GCF_002998435.1	Bacteria	Bacteroidota	Bacteroidia	Bacteroidales	Bacteroidaceae	Bacteroides	Bacteroides zoogleoformans	99.99	0.25	88.7064	1	47.4558	3361794
GB_GCA_029541985.1	Bacteria	Bacteroidota	Bacteroidia	Bacteroidales	Bacteroidaceae	F22	F22 sp029541985	92.77	0.03	90.118	1	39.0281	2888350
RS_GCF_013009555.1	Bacteria	Bacteroidota	Bacteroidia	Bacteroidales	Bacteroidaceae	Phocaeicola	Phocaeicola dorei	100	0.18	89.3877	1	42.11	5625488
RS_GCF_000012825.1	Bacteria	Bacteroidota	Bacteroidia	Bacteroidales	Bacteroidaceae	Phocaeicola	Phocaeicola vulgatus	100	0.38	89.1979	1	42.2015	5163189
RS_GCF_022024115.1	Bacteria	Bacteroidota	Bacteroidia	Bacteroidales	Bacteroidaceae	Prevotella	Prevotella communis	99.31	0.83	91.5134	1	48.5814	3567699
RS_GCF_025151535.1	Bacteria	Bacteroidota	Bacteroidia	Bacteroidales	Bacteroidaceae	Prevotella	Prevotella copri	99.94	0.38	86.4155	1	45.1545	3325514
RS_GCF_017347605.1	Bacteria	Bacteroidota	Bacteroidia	Bacteroidales	Bacteroidaceae	Prevotella	Prevotella herbatica	99.97	0.02	87.3124	1	37.4986	3524789
RS_GCF_900637655.1	Bacteria	Bacteroidota	Bacteroidia	Bacteroidales	Bacteroidaceae	Prevotella	Prevotella oris	99.93	0.71	85.9948	1	43.9792	3168212
RS_GCF_000025925.1	Bacteria	Bacteroidota	Bacteroidia	Bacteroidales	Bacteroidaceae	Prevotella	Prevotella ruminicola	99.84	0.08	92.1443	1	47.6855	3619559
RS_GCF_018127805.1	Bacteria	Bacteroidota	Bacteroidia	Bacteroidales	Bacteroidaceae	Prevotella	Prevotella sp018127805	99.38	0	85.9587	1	50.0241	2560308
RS_GCF_022024015.1	Bacteria	Bacteroidota	Bacteroidia	Bacteroidales	Bacteroidaceae	Prevotella	Prevotella sp022024015	99.92	0.26	90.8198	1	45.7935	3733400
RS_GCF_022024035.1	Bacteria	Bacteroidota	Bacteroidia	Bacteroidales	Bacteroidaceae	Prevotella	Prevotella sp022024035	99.71	0.3	91.0422	1	47.923	3454626
RS_GCF_023204875.1	Bacteria	Bacteroidota	Bacteroidia	Bacteroidales	Bacteroidaceae	Prevotella	Prevotella sp023204875	99.95	0.21	91.9625	1	47.6997	3335334
RS_GCF_019551475.1	Bacteria	Bacteroidota	Bacteroidia	Bacteroidales	Bacteroidaceae	Prevotella	Prevotella sp900314915	99.62	0.12	88.3839	1	47.6925	2730135
RS_GCF_000512915.1	Bacteria	Bacteroidota	Bacteroidia	Bacteroidales	Barnesiellaceae	Barnesiella	Barnesiella viscericola	99.87	0.04	88.8594	1	51.6699	3076856
RS_GCF_030296935.1	Bacteria	Bacteroidota	Bacteroidia	Bacteroidales	Coprobacteraceae	Coprobacter	Coprobacter fastidiosus	99.88	1.02	88.9247	1	38.426	3444538
RS_GCF_011299555.1	Bacteria	Bacteroidota	Bacteroidia	Bacteroidales	Dysgonomonadaceae	Dysgonomonas	Dysgonomonas sp011299555	99.9	0.02	88.1781	1	36.5431	4298355
RS_GCF_900095795.1	Bacteria	Bacteroidota	Bacteroidia	Bacteroidales	Dysgonomonadaceae	Petrimonas	Petrimonas mucosa	99.88	0.69	90.9753	1	47.9738	3717632
GB_GCA_002356435.2	Bacteria	Bacteroidota	Bacteroidia	Bacteroidales	Dysgonomonadaceae	Petrimonas	Petrimonas sp002356435	99.99	0.15	91.7833	1	43.9807	3693233
RS_GCF_022267555.1	Bacteria	Bacteroidota	Bacteroidia	Bacteroidales	Dysgonomonadaceae	Proteiniphilum	Proteiniphilum propionicum	99.99	0.84	87.7942	1	41.3855	3906720
RS_GCF_900095135.1	Bacteria	Bacteroidota	Bacteroidia	Bacteroidales	Dysgonomonadaceae	Proteiniphilum	Proteiniphilum saccharofermentans	100	0.2	90.3307	1	43.628	4414963
RS_GCF_020149915.1	Bacteria	Bacteroidota	Bacteroidia	Bacteroidales	F082	Sulfidibacterium	Sulfidibacterium hydrothermale	99.18	1.13	89.0684	1	42.2336	3266086
RS_GCF_025148635.1	Bacteria	Bacteroidota	Bacteroidia	Bacteroidales	Marinifilaceae	Butyricimonas	Butyricimonas virosa	100	2	90.7049	1	42.44	4813254
RS_GCF_002356295.1	Bacteria	Bacteroidota	Bacteroidia	Bacteroidales	Marinifilaceae	Labilibaculum	Labilibaculum antarcticum	100	0.89	85.4428	1	35.995	5718991
RS_GCF_000190535.1	Bacteria	Bacteroidota	Bacteroidia	Bacteroidales	Marinifilaceae	Odoribacter	Odoribacter splanchnicus	99.99	0.46	89.0209	1	43.3585	4392288
RS_GCF_023674465.1	Bacteria	Bacteroidota	Bacteroidia	Bacteroidales	Marinilabiliaceae	Geofilum	Geofilum sp002411385	99.99	1.17	90.5272	1	42.7836	3101014
GB_GCA_951635545.1	Bacteria	Bacteroidota	Bacteroidia	Bacteroidales	Muribaculaceae	CAG-873	CAG-873 sp910578365	99.69	1.03	88.5438	1	50.9292	3637252
RS_GCF_009676955.1	Bacteria	Bacteroidota	Bacteroidia	Bacteroidales	Muribaculaceae	Sodaliphilus	Sodaliphilus pleomorphus	98.59	0.98	88.3722	1	54.4236	3340670
RS_GCF_000183135.1	Bacteria	Bacteroidota	Bacteroidia	Bacteroidales	Paludibacteraceae	Paludibacter	Paludibacter propionicigenes	99.99	0.08	87.4627	1	38.8567	3685504
RS_GCF_000212375.1	Bacteria	Bacteroidota	Bacteroidia	Bacteroidales	Porphyromonadaceae	Porphyromonas	Porphyromonas asaccharolytica	99.95	0.07	87.4477	1	52.4682	2186370
RS_GCF_000010505.1	Bacteria	Bacteroidota	Bacteroidia	Bacteroidales	Porphyromonadaceae	Porphyromonas	Porphyromonas gingivalis	99.98	0.17	85.6569	1	48.3593	2354886
RS_GCF_018127745.1	Bacteria	Bacteroidota	Bacteroidia	Bacteroidales	Porphyromonadaceae	Porphyromonas	Porphyromonas sp018127745	99.33	0.15	83.951	1	60.6373	2180921
RS_GCF_900638305.1	Bacteria	Bacteroidota	Bacteroidia	Bacteroidales	Porphyromonadaceae	Porphyromonas_A	Porphyromonas_A cangingivalis	99.97	0.36	87.9502	1	47.62	2404857
RS_GCF_009762775.1	Bacteria	Bacteroidota	Bacteroidia	Bacteroidales	Prolixibacteraceae	Draconibacterium	Draconibacterium comscasis	100	4.57	90.0162	1	38.3812	7811310
RS_GCF_010448835.1	Bacteria	Bacteroidota	Bacteroidia	Bacteroidales	Prolixibacteraceae	Draconibacterium	Draconibacterium halophilum	99.77	0.97	88.0135	1	39.9825	4895399
GB_GCA_019720755.1	Bacteria	Bacteroidota	Bacteroidia	Bacteroidales	Prolixibacteraceae	G019856515	G019856515 sp019720755	99.54	0.12	82.833	1	35.9039	4465088
GB_GCA_019856515.1	Bacteria	Bacteroidota	Bacteroidia	Bacteroidales	Prolixibacteraceae	G019856515	G019856515 sp019856515	99.57	0.98	82.876	1	36.5231	5187288
RS_GCF_006542665.1	Bacteria	Bacteroidota	Bacteroidia	Bacteroidales	Rikenellaceae	Alistipes	Alistipes communis	100	0.18	88.0484	1	58.4604	3301347
RS_GCF_006542685.1	Bacteria	Bacteroidota	Bacteroidia	Bacteroidales	Rikenellaceae	Alistipes	Alistipes dispar	99.96	0.6	90.2171	1	61.292	2962376
RS_GCF_000265365.1	Bacteria	Bacteroidota	Bacteroidia	Bacteroidales	Rikenellaceae	Alistipes	Alistipes finegoldii	100	0.47	88.5694	1	56.6457	3734239
RS_GCF_900604385.1	Bacteria	Bacteroidota	Bacteroidia	Bacteroidales	Rikenellaceae	Alistipes	Alistipes megaguti	99.99	0.24	89.0787	1	58.6325	3270862
RS_GCF_025145285.1	Bacteria	Bacteroidota	Bacteroidia	Bacteroidales	Rikenellaceae	Alistipes	Alistipes onderdonkii	99.99	0.51	89.3597	1	57.8105	3869542
RS_GCF_025145645.1	Bacteria	Bacteroidota	Bacteroidia	Bacteroidales	Rikenellaceae	Alistipes	Alistipes senegalensis	100	1.02	91.028	1	58.3137	4023197
RS_GCF_025145845.1	Bacteria	Bacteroidota	Bacteroidia	Bacteroidales	Rikenellaceae	Alistipes	Alistipes shahii	99.99	0.95	88.7849	1	57.319	3809618
RS_GCF_025144665.1	Bacteria	Bacteroidota	Bacteroidia	Bacteroidales	Rikenellaceae	Alistipes_A	Alistipes_A ihumii	99.98	0.59	83.8935	1	57.8856	2780015
RS_GCF_025144995.1	Bacteria	Bacteroidota	Bacteroidia	Bacteroidales	Rikenellaceae	Alistipes_A	Alistipes_A indistinctus	99.89	0.3	87.6467	1	54.7583	2857445
GB_GCA_000723505.1	Bacteria	Bacteroidota	Bacteroidia	Bacteroidales	Rikenellaceae	Mucinivorans	Mucinivorans hirudinis	99.96	0.95	89.3092	1	44.8992	3149227
GB_GCA_022009915.1	Bacteria	Bacteroidota	Bacteroidia	Bacteroidales	Rikenellaceae	UBA940	UBA940 sp900768115	64.01	1.45	83.535	1	53.1006	1910000
RS_GCF_001443605.1	Bacteria	Bacteroidota	Bacteroidia	Bacteroidales	Salinivirgaceae	Salinivirga	Salinivirga cyanobacteriivorans	99.98	0.65	88.4034	1	39.0344	4812386
RS_GCF_000012845.1	Bacteria	Bacteroidota	Bacteroidia	Bacteroidales	Tannerellaceae	Parabacteroides	Parabacteroides distasonis	99.97	1.28	90.4897	1	45.0596	4811379
RS_GCF_025151045.1	Bacteria	Bacteroidota	Bacteroidia	Bacteroidales	Tannerellaceae	Parabacteroides	Parabacteroides johnsonii	99.99	0.22	89.9187	1	45.214	4749455
RS_GCF_025151215.1	Bacteria	Bacteroidota	Bacteroidia	Bacteroidales	Tannerellaceae	Parabacteroides	Parabacteroides merdae	99.97	0.44	89.3999	1	45.3179	4377447
RS_GCF_013265555.1	Bacteria	Bacteroidota	Bacteroidia	Bacteroidales	Tenuifilaceae	Tenuifilum	Tenuifilum thalassicum	98.6	0.17	90.2826	1	38.2929	3195778
GB_GCA_000473305.1	Bacteria	Bacteroidota	Bacteroidia	Bacteroidales	UBA932	Bact-08	Bact-08 sp000473305	99.66	0.08	93.3064	1	41.4914	2657245
GB_GCA_023213195.1	Bacteria	Bacteroidota	Bacteroidia	CAMBQF01	CAMBQF01	CAMBQF01	CAMBQF01 sp023213195	94.49	2.01	87.7504	1	42.067	4155772
RS_GCF_007971385.1	Bacteria	Bacteroidota	Bacteroidia	Chitinophagales	Chitinophagaceae	Arachidicoccus	Arachidicoccus ginsenosidivorans	94.71	3.19	84.2957	1	41.0505	5773153
RS_GCF_003600625.1	Bacteria	Bacteroidota	Bacteroidia	Chitinophagales	Chitinophagaceae	Arachidicoccus	Arachidicoccus soli	100	0.08	88.8309	1	36.4241	4099663
RS_GCF_001659705.1	Bacteria	Bacteroidota	Bacteroidia	Chitinophagales	Chitinophagaceae	Arachidicoccus	Arachidicoccus sp001659705	96.37	0.08	89.91	1	39.3073	3492500
RS_GCF_020042345.1	Bacteria	Bacteroidota	Bacteroidia	Chitinophagales	Chitinophagaceae	Arachidicoccus	Arachidicoccus terrestris	99.97	0.01	87.9671	1	43.7816	4901925
RS_GCF_010093065.1	Bacteria	Bacteroidota	Bacteroidia	Chitinophagales	Chitinophagaceae	Chitinophaga	Chitinophaga agri	100	0.94	88.5857	1	46.1852	7969925
RS_GCF_002557795.1	Bacteria	Bacteroidota	Bacteroidia	Chitinophagales	Chitinophagaceae	Chitinophaga	Chitinophaga caeni	99.98	0.21	87.0405	1	42.5397	5279921
RS_GCF_023100805.1	Bacteria	Bacteroidota	Bacteroidia	Chitinophagales	Chitinophagaceae	Chitinophaga	Chitinophaga filiformis_B	99.99	0.11	87.9436	1	46.6275	8264041
RS_GCF_022867795.2	Bacteria	Bacteroidota	Bacteroidia	Chitinophagales	Chitinophagaceae	Chitinophaga	Chitinophaga horti	99.74	0	89.8512	1	49.9359	6309489
RS_GCF_012516375.2	Bacteria	Bacteroidota	Bacteroidia	Chitinophagales	Chitinophagaceae	Chitinophaga	Chitinophaga oryzae	99.97	2.16	90.5005	1	51.0773	8363885
RS_GCF_020386615.1	Bacteria	Bacteroidota	Bacteroidia	Chitinophagales	Chitinophagaceae	Chitinophaga	Chitinophaga pendula	100	0.24	89.4858	1	47.5817	7663439
RS_GCF_000024005.1	Bacteria	Bacteroidota	Bacteroidia	Chitinophagales	Chitinophagaceae	Chitinophaga	Chitinophaga pinensis	100	1.83	88.9331	1	45.2271	9127347
GB_GCA_902167325.1	Bacteria	Bacteroidota	Bacteroidia	Chitinophagales	Chitinophagaceae	Chitinophaga	Chitinophaga pinensis_A	99.99	0.12	90.0983	1	50.5324	6294731
RS_GCF_008086345.1	Bacteria	Bacteroidota	Bacteroidia	Chitinophagales	Chitinophagaceae	Chitinophaga	Chitinophaga sp008086345	99.99	0.06	90.8823	1	51.4945	6183078
RS_GCF_018255755.1	Bacteria	Bacteroidota	Bacteroidia	Chitinophagales	Chitinophagaceae	Chitinophaga	Chitinophaga sp018255755	100	1.21	90.5528	1	46.9485	8341603
GB_GCA_019285755.1	Bacteria	Bacteroidota	Bacteroidia	Chitinophagales	Chitinophagaceae	Chitinophaga	Chitinophaga sp019285755	65.04	2.57	83.1531	1	53.2797	6287533
RS_GCF_020042285.1	Bacteria	Bacteroidota	Bacteroidia	Chitinophagales	Chitinophagaceae	Ferruginibacter	Ferruginibacter albus	99.99	0.09	90.346	1	36.6515	3760165
RS_GCF_020783315.1	Bacteria	Bacteroidota	Bacteroidia	Chitinophagales	Chitinophagaceae	Ferruginibacter	Ferruginibacter lapsinanis	100	0.02	90.8035	1	36.967	3455339
GB_GCA_016699815.1	Bacteria	Bacteroidota	Bacteroidia	Chitinophagales	Chitinophagaceae	Ferruginibacter	Ferruginibacter sp002381005	100	0.07	90.5636	1	38.1686	3045945
RS_GCF_002355595.1	Bacteria	Bacteroidota	Bacteroidia	Chitinophagales	Chitinophagaceae	Filimonas	Filimonas lacunae	99.97	0.1	91.2652	1	44.0473	7814405
RS_GCF_018595675.2	Bacteria	Bacteroidota	Bacteroidia	Chitinophagales	Chitinophagaceae	Flavihumibacter	Flavihumibacter fluvii	99.99	0.17	92.5072	1	44.4895	5001887
RS_GCF_018595685.2	Bacteria	Bacteroidota	Bacteroidia	Chitinophagales	Chitinophagaceae	Flavihumibacter	Flavihumibacter rivuli	99	0.03	89.2584	1	47.9269	4297234
GB_GCA_018604165.1	Bacteria	Bacteroidota	Bacteroidia	Chitinophagales	Chitinophagaceae	Flavipsychrobacter	Flavipsychrobacter sp018604165	99.99	0.05	91.4397	1	41.9842	3322193
RS_GCF_007970805.1	Bacteria	Bacteroidota	Bacteroidia	Chitinophagales	Chitinophagaceae	Flavisolibacter	Flavisolibacter ginsenosidimutans	100	0	90.0333	1	46.404	5079621
RS_GCF_001644645.1	Bacteria	Bacteroidota	Bacteroidia	Chitinophagales	Chitinophagaceae	Flavisolibacter_B	Flavisolibacter_B tropicus	100	0.62	85.0982	1	41.5101	5940863
RS_GCF_014168535.1	Bacteria	Bacteroidota	Bacteroidia	Chitinophagales	Chitinophagaceae	Lacibacter	Lacibacter sp014168535	100	0.12	91.2866	1	40.2467	5119652
RS_GCF_001654455.1	Bacteria	Bacteroidota	Bacteroidia	Chitinophagales	Chitinophagaceae	Niabella	Niabella ginsenosidivorans	99.98	0.34	87.0215	1	44.484	5627734
RS_GCF_000243115.2	Bacteria	Bacteroidota	Bacteroidia	Chitinophagales	Chitinophagaceae	Niabella	Niabella soli	99.89	0.18	88.6105	1	45.2375	4697343
GB_GCA_019316985.1	Bacteria	Bacteroidota	Bacteroidia	Chitinophagales	Chitinophagaceae	Niabella	Niabella sp019316985	72.26	4.84	82.1405	1	42.9847	6134315
RS_GCF_000246855.1	Bacteria	Bacteroidota	Bacteroidia	Chitinophagales	Chitinophagaceae	Niastella	Niastella koreensis	100	1.15	88.1914	1	44.8697	9033684
RS_GCF_007971225.1	Bacteria	Bacteroidota	Bacteroidia	Chitinophagales	Chitinophagaceae	Panacibacter	Panacibacter ginsenosidivorans	100	0.32	85.9112	1	37.9064	5528026
RS_GCF_003555545.1	Bacteria	Bacteroidota	Bacteroidia	Chitinophagales	Chitinophagaceae	Paraflavitalea	Paraflavitalea soli	99.98	0.13	89.5142	1	47.5227	8443189
RS_GCF_009740285.1	Bacteria	Bacteroidota	Bacteroidia	Chitinophagales	Chitinophagaceae	Phnomibacter	Phnomibacter ginsenosidimutans	99.39	1.01	89.9776	1	46.6773	4372196
RS_GCF_007970185.1	Bacteria	Bacteroidota	Bacteroidia	Chitinophagales	Chitinophagaceae	Pseudobacter	Pseudobacter ginsenosidimutans	99.99	0.24	91.9366	1	46.8794	7797595
GB_GCA_029202545.1	Bacteria	Bacteroidota	Bacteroidia	Chitinophagales	Chitinophagaceae	Pseudobacter	Pseudobacter hemicellulosilyticus	100	0.35	89.6902	1	50.931	6743228
RS_GCF_025997995.1	Bacteria	Bacteroidota	Bacteroidia	Chitinophagales	Chitinophagaceae	Sediminibacterium	Sediminibacterium sp025997995	100	0.16	94.1129	1	38.5311	3055665
GB_GCA_016700115.1	Bacteria	Bacteroidota	Bacteroidia	Chitinophagales	UBA2359	UBA2359	UBA2359 sp016700115	100	0	86.1539	1	40.4221	5966411
RS_GCF_010119975.1	Bacteria	Bacteroidota	Bacteroidia	Cytophagales	172606-1	Rhodocytophaga	Rhodocytophaga rosea	100	0.79	85.5999	1	40.7495	8983451
RS_GCF_000265505.1	Bacteria	Bacteroidota	Bacteroidia	Cytophagales	Bernardetiaceae	Bernardetia	Bernardetia litoralis	98.87	0.13	84.2527	1	30.6718	4919337
RS_GCF_000166275.1	Bacteria	Bacteroidota	Bacteroidia	Cytophagales	Cyclobacteriaceae	Algoriphagus	Algoriphagus machipongonensis	99.99	0.24	90.7997	1	38.6939	4787724
RS_GCF_001593605.1	Bacteria	Bacteroidota	Bacteroidia	Cytophagales	Cyclobacteriaceae	Algoriphagus	Algoriphagus sanaruensis	100	0.15	91.5902	1	41.4084	3882610
RS_GCF_014838715.1	Bacteria	Bacteroidota	Bacteroidia	Cytophagales	Cyclobacteriaceae	Algoriphagus	Algoriphagus sp014838715	100	0.75	87.0842	1	41.8573	6378979
RS_GCF_027594545.1	Bacteria	Bacteroidota	Bacteroidia	Cytophagales	Cyclobacteriaceae	Algoriphagus	Algoriphagus sp027594545	99.99	0.19	89.2819	1	42.9637	4816080
RS_GCF_000265405.1	Bacteria	Bacteroidota	Bacteroidia	Cytophagales	Cyclobacteriaceae	Belliella	Belliella baltica	99.98	0.19	88.2211	1	36.8131	4196595
RS_GCF_030506285.1	Bacteria	Bacteroidota	Bacteroidia	Cytophagales	Cyclobacteriaceae	Catalinimonas	Catalinimonas niigatensis	100	0.7	87.7703	1	42.0423	7134482
RS_GCF_030506305.1	Bacteria	Bacteroidota	Bacteroidia	Cytophagales	Cyclobacteriaceae	Catalinimonas	Catalinimonas rhodea	99.87	0.09	89.7573	1	41.2012	5487627
GB_GCA_000597885.1	Bacteria	Bacteroidota	Bacteroidia	Cytophagales	Cyclobacteriaceae	Cesiribacter	Cesiribacter sp000597885	100	0.41	86.9751	1	46.4695	6665617
RS_GCF_003589925.1	Bacteria	Bacteroidota	Bacteroidia	Cytophagales	Cyclobacteriaceae	Chryseolinea	Chryseolinea soli	99.34	1.28	89.6882	1	50.8713	8241389
RS_GCF_001050135.1	Bacteria	Bacteroidota	Bacteroidia	Cytophagales	Cyclobacteriaceae	Cyclobacterium	Cyclobacterium amurskyense	99.99	0.29	85.7398	1	38.3108	6158829
RS_GCF_000222485.1	Bacteria	Bacteroidota	Bacteroidia	Cytophagales	Cyclobacteriaceae	Cyclobacterium	Cyclobacterium marinum	99.99	0.63	87.003	1	38.1461	6221273
RS_GCF_020463795.1	Bacteria	Bacteroidota	Bacteroidia	Cytophagales	Cyclobacteriaceae	Echinicola	Echinicola marina	100	0.14	87.7511	1	40.1147	5693670
RS_GCF_005281475.1	Bacteria	Bacteroidota	Bacteroidia	Cytophagales	Cyclobacteriaceae	Echinicola	Echinicola rosea	100	0.64	85.9067	1	44.1443	6064527
RS_GCF_006575665.1	Bacteria	Bacteroidota	Bacteroidia	Cytophagales	Cyclobacteriaceae	Echinicola	Echinicola soli	100	0.41	85.2485	1	43.9713	5550304
RS_GCF_015533855.1	Bacteria	Bacteroidota	Bacteroidia	Cytophagales	Cyclobacteriaceae	Echinicola	Echinicola sp015533855	100	0.26	89.4924	1	39.8883	5785879
RS_GCF_003260975.1	Bacteria	Bacteroidota	Bacteroidia	Cytophagales	Cyclobacteriaceae	Echinicola	Echinicola strongylocentroti	100	0.55	85.4684	1	44.1398	6252144
RS_GCF_000325705.1	Bacteria	Bacteroidota	Bacteroidia	Cytophagales	Cyclobacteriaceae	Echinicola	Echinicola vietnamensis	100	0.23	86.8525	1	44.7537	5608040
GB_GCA_025370075.1	Bacteria	Bacteroidota	Bacteroidia	Cytophagales	Cyclobacteriaceae	ELB16-189	ELB16-189 sp025370075	99.86	0.35	88.9141	1	41.7395	4720360
RS_GCF_021389935.1	Bacteria	Bacteroidota	Bacteroidia	Cytophagales	Cyclobacteriaceae	Fulvivirga	Fulvivirga ligni	100	0.04	91.3116	1	38.9504	6523894
RS_GCF_017068455.1	Bacteria	Bacteroidota	Bacteroidia	Cytophagales	Cyclobacteriaceae	Fulvivirga	Fulvivirga lutea	99.82	0.02	93.3821	1	37.2625	4137993
RS_GCF_021389955.1	Bacteria	Bacteroidota	Bacteroidia	Cytophagales	Cyclobacteriaceae	Fulvivirga	Fulvivirga maritima	100	0.25	89.5594	1	38.1366	6392613
RS_GCF_021389975.1	Bacteria	Bacteroidota	Bacteroidia	Cytophagales	Cyclobacteriaceae	Fulvivirga	Fulvivirga ulvae	100	1.22	90.1098	1	41.8537	6978354
RS_GCF_005166025.1	Bacteria	Bacteroidota	Bacteroidia	Cytophagales	Cyclobacteriaceae	Mangrovivirga	Mangrovivirga cuniculi	99.98	0.38	89.9382	1	36.1261	4661901
RS_GCF_030534335.1	Bacteria	Bacteroidota	Bacteroidia	Cytophagales	Cyclobacteriaceae	Marivirga	Marivirga harenae	100	0.08	89.7547	1	35.8427	4373458
RS_GCF_030503855.1	Bacteria	Bacteroidota	Bacteroidia	Cytophagales	Cyclobacteriaceae	Marivirga	Marivirga sp030503855	99.99	1.14	89.0708	1	34.4724	4494741
RS_GCF_030503895.2	Bacteria	Bacteroidota	Bacteroidia	Cytophagales	Cyclobacteriaceae	Marivirga	Marivirga sp030503895	99.94	0.42	91.1334	1	33.7158	3942954
RS_GCF_021596945.1	Bacteria	Bacteroidota	Bacteroidia	Cytophagales	Cyclobacteriaceae	Mongoliitalea	Mongoliitalea daihaiensis	99.98	0.49	88.2095	1	39.5918	4816617
RS_GCF_025502585.1	Bacteria	Bacteroidota	Bacteroidia	Cytophagales	Cyclobacteriaceae	Reichenbachiella	Reichenbachiella sp025502585	98.18	0.18	90.3485	1	42.0788	4474154
RS_GCF_025639805.1	Bacteria	Bacteroidota	Bacteroidia	Cytophagales	Cyclobacteriaceae	Reichenbachiella	Reichenbachiella sp025639805	99.57	0.93	91.7477	1	41.8027	4812735
GB_GCA_030584025.1	Bacteria	Bacteroidota	Bacteroidia	Cytophagales	Cyclobacteriaceae	UBA2336	UBA2336 sp030584025	98.28	1.38	92.7027	1	43.5891	4125864
RS_GCF_000014145.1	Bacteria	Bacteroidota	Bacteroidia	Cytophagales	Cytophagaceae	Cytophaga	Cytophaga hutchinsonii	100	0.33	90.0145	1	38.8465	4433218
GB_GCA_030913385.1	Bacteria	Bacteroidota	Bacteroidia	Cytophagales	Cytophagaceae	G030913385	G030913385 sp030913385	100	1	85.3076	1	39.3736	5118518
RS_GCF_008728635.1	Bacteria	Bacteroidota	Bacteroidia	Cytophagales	Hymenobacteraceae	Hymenobacter	Hymenobacter baengnokdamensis	99.94	1.28	87.7847	1	59.7798	4428884
RS_GCF_006337165.1	Bacteria	Bacteroidota	Bacteroidia	Cytophagales	Hymenobacteraceae	Hymenobacter	Hymenobacter jejuensis	99.98	0	87.8929	1	55.8918	5086993
RS_GCF_003149515.1	Bacteria	Bacteroidota	Bacteroidia	Cytophagales	Hymenobacteraceae	Hymenobacter	Hymenobacter nivis	99.98	0.11	84.2694	1	62.5146	5027597
RS_GCF_001507645.1	Bacteria	Bacteroidota	Bacteroidia	Cytophagales	Hymenobacteraceae	Hymenobacter	Hymenobacter sedentarius	100	0.27	86.3623	1	60.9647	4868852
RS_GCF_014250515.1	Bacteria	Bacteroidota	Bacteroidia	Cytophagales	Hymenobacteraceae	Hymenobacter	Hymenobacter sediminicola	99.95	0.19	88.1071	1	57.9142	4511071
RS_GCF_001280305.1	Bacteria	Bacteroidota	Bacteroidia	Cytophagales	Hymenobacteraceae	Hymenobacter	Hymenobacter sp001280305	100	0.4	87.7424	1	57.2943	3777136
RS_GCF_022919135.1	Bacteria	Bacteroidota	Bacteroidia	Cytophagales	Hymenobacteraceae	Hymenobacter	Hymenobacter sp022919135	100	0.99	86.6874	1	59.3715	6101666
RS_GCF_013137895.1	Bacteria	Bacteroidota	Bacteroidia	Cytophagales	Hymenobacteraceae	Hymenobacter	Hymenobacter taeanensis	100	0.75	85.8328	1	56.1471	4879662
RS_GCF_009913235.1	Bacteria	Bacteroidota	Bacteroidia	Cytophagales	Hymenobacteraceae	Nibribacter	Nibribacter ruber	99.91	0.26	85.3896	1	50.2936	4352178
RS_GCF_001577755.1	Bacteria	Bacteroidota	Bacteroidia	Cytophagales	Hymenobacteraceae	Nibribacter	Nibribacter sp001577755	99.97	0.18	86.6758	1	49.2066	4143738
RS_GCF_000973725.1	Bacteria	Bacteroidota	Bacteroidia	Cytophagales	Hymenobacteraceae	Pontibacter	Pontibacter korlensis	100	0.65	86.2368	1	47.3443	5462537
RS_GCF_010092985.1	Bacteria	Bacteroidota	Bacteroidia	Cytophagales	Hymenobacteraceae	Pontibacter	Pontibacter pudoricolor	99.99	0.57	84.4083	1	45.4415	4344619
RS_GCF_009931655.1	Bacteria	Bacteroidota	Bacteroidia	Cytophagales	Hymenobacteraceae	Pontibacter	Pontibacter russatus	99.99	0.07	84.2705	1	54.5768	4965849
RS_GCF_001078055.1	Bacteria	Bacteroidota	Bacteroidia	Cytophagales	Hymenobacteraceae	Rufibacter	Rufibacter radiotolerans	100	0.14	85.0562	1	51.3454	4820793
RS_GCF_019916085.1	Bacteria	Bacteroidota	Bacteroidia	Cytophagales	Spirosomataceae	Aquirufa	Aquirufa lenticrescens	96.41	0.1	94.4695	1	42.1684	2505188
RS_GCF_003258705.1	Bacteria	Bacteroidota	Bacteroidia	Cytophagales	Spirosomataceae	Arcticibacterium	Arcticibacterium luteifluviistationis	99.91	0.12	90.0629	1	37.1974	5379839
RS_GCF_022869785.1	Bacteria	Bacteroidota	Bacteroidia	Cytophagales	Spirosomataceae	Dyadobacter	Dyadobacter chenwenxiniae	99.99	0.26	90.5183	1	45.184	7171767
RS_GCF_000023125.1	Bacteria	Bacteroidota	Bacteroidia	Cytophagales	Spirosomataceae	Dyadobacter	Dyadobacter fermentans	99.98	0.14	90.6524	1	51.545	6967790
RS_GCF_016894445.1	Bacteria	Bacteroidota	Bacteroidia	Cytophagales	Spirosomataceae	Dyadobacter	Dyadobacter sandarakinus	99.61	0.04	90.5337	1	49.1224	6071216
RS_GCF_024138715.1	Bacteria	Bacteroidota	Bacteroidia	Cytophagales	Spirosomataceae	Emticicia	Emticicia sp002855535	99.94	0.23	87.7365	1	41.8344	5177490
RS_GCF_020149935.1	Bacteria	Bacteroidota	Bacteroidia	Cytophagales	Spirosomataceae	Jiulongibacter	Jiulongibacter aquaticus	95.75	0.23	91.7224	1	44.4003	4635932
RS_GCF_026248825.1	Bacteria	Bacteroidota	Bacteroidia	Cytophagales	Spirosomataceae	Larkinella	Larkinella insperata	99.36	1.52	89.5572	1	53.2988	6564943
RS_GCF_000166395.1	Bacteria	Bacteroidota	Bacteroidia	Cytophagales	Spirosomataceae	Leadbetterella	Leadbetterella byssophila	99.84	0.33	91.3229	1	40.4136	4059653
RS_GCF_002056795.1	Bacteria	Bacteroidota	Bacteroidia	Cytophagales	Spirosomataceae	Spirosoma	Spirosoma aerolatum	100	0.35	89.2088	1	48.3471	7959595
RS_GCF_011604685.1	Bacteria	Bacteroidota	Bacteroidia	Cytophagales	Spirosomataceae	Spirosoma	Spirosoma aureum	100	0.79	88.0911	1	47.6624	8898242
RS_GCF_014117325.1	Bacteria	Bacteroidota	Bacteroidia	Cytophagales	Spirosomataceae	Spirosoma	Spirosoma foliorum	99.99	3.04	87.5185	1	46.6946	8853064
RS_GCF_001988955.1	Bacteria	Bacteroidota	Bacteroidia	Cytophagales	Spirosomataceae	Spirosoma	Spirosoma montaniterrae	99.99	0.59	91.3732	1	52.6977	5797678
RS_GCF_002831565.1	Bacteria	Bacteroidota	Bacteroidia	Cytophagales	Spirosomataceae	Spirosoma	Spirosoma pollinicola	100	0.16	86.5465	1	47.8459	8794837
[truncated: 2,936 more rows]

## Sheet: Table 2
			tRNAscan-SE 2.0-based detection results of tRNA genes corresponding to the 20 canonical amino acids in complete genomes of Patescibacteria																					ARAGORN-based detection results of tRNA genes corresponding to the 20 canonical amino acids in complete genomes of Patescibacteria																					tFind-based detection results of tRNA genes corresponding to the 20 canonical amino acids in complete genomes of Patescibacteria
Accession	Phylum	Class	Ala	Arg	Asn	Asp	Cys	Gln	Glu	Gly	His	Ile	Leu	Lys	Met	Phe	Pro	Ser	Thr	Trp	Tyr	Val		Ala	Arg	Asn	Asp	Cys	Gln	Glu	Gly	His	Ile	Leu	Lys	Met	Phe	Pro	Ser	Thr	Trp	Tyr	Val		Ala	Arg	Asn	Asp	Cys
GCA_016699205.1	Patescibacteria	ABY1	3	5	1	1	1	2	2	3	1	2	5	2	1	1	3	4	3	1	1	3		4	5	1	1	1	3	3	2	1	2	5	2	2	1	4	3	3	1	1	3		3	5	1	1	1
GCA_016699775.1	Patescibacteria	ABY1	3	4	1	0	1	2	2	3	1	2	5	2	2	1	1	4	3	1	1	2		3	4	2	0	1	2	2	3	1	2	5	1	3	1	1	4	3	1	1	2		3	4	1	0	1
GCA_023898465.1	Patescibacteria	ABY1	3	6	1	2	1	2	3	3	2	2	5	2	1	2	3	4	4	1	1	3		3	6	1	2	1	2	3	3	2	2	6	2	3	3	3	5	4	1	1	4		3	6	1	2	1
GCA_030583805.1	Patescibacteria	ABY1	3	5	1	1	1	2	2	3	1	2	5	2	1	1	3	4	3	1	1	3		3	5	1	1	1	2	3	5	1	2	6	2	2	1	3	4	3	1	1	3		3	5	1	1	1
GCA_016699595.1	Patescibacteria	Dojkabacteria	1	4	1	1	1	2	2	3	1	2	5	2	1	1	1	4	3	1	1	3		1	4	1	1	1	2	2	3	1	2	5	2	2	1	1	4	3	2	1	3		1	4	1	1	1
GCA_025999155.1	Patescibacteria	Dojkabacteria	2	4	2	1	1	2	2	3	1	2	5	2	1	1	3	4	4	1	1	3		2	4	2	1	1	2	2	3	1	2	5	2	2	1	3	4	4	1	1	3		2	4	2	1	1
GCA_025999215.1	Patescibacteria	Dojkabacteria	1	4	1	1	1	2	2	2	1	2	4	2	1	1	3	4	3	1	1	2		1	4	1	1	1	2	2	2	1	2	4	2	2	1	3	4	3	1	1	2		1	4	1	1	1
GCA_030583685.1	Patescibacteria	Dojkabacteria	3	4	1	1	1	2	2	3	1	2	5	2	1	1	3	4	3	1	1	3		3	4	1	1	1	2	2	3	1	2	6	2	2	1	3	4	3	1	1	3		3	4	1	1	1
GCA_030583785.1	Patescibacteria	Dojkabacteria	3	4	2	1	1	2	2	3	1	2	5	2	1	1	3	4	3	1	1	2		3	4	2	1	1	2	2	3	1	2	5	2	2	1	3	4	3	1	1	2		3	4	2	1	1
GCA_030583825.1	Patescibacteria	Dojkabacteria	3	4	1	1	1	2	2	3	1	2	5	2	1	1	3	4	3	1	1	3		3	4	1	1	1	2	2	3	1	2	5	2	2	1	3	4	3	1	1	3		3	4	1	1	1
GCA_030583845.1	Patescibacteria	Dojkabacteria	3	4	0	1	1	2	2	3	1	2	5	3	1	1	3	5	3	1	1	2		3	4	0	1	1	2	2	3	1	2	5	3	2	1	3	4	4	1	1	2		3	4	0	1	1
GCA_016699995.1	Patescibacteria	Doudnabacteria	2	4	1	1	1	2	2	3	1	3	5	2	1	1	2	5	4	1	1	2		2	4	1	1	1	2	2	3	1	2	5	2	2	1	2	4	3	1	1	2		2	4	1	1	1
GCA_001430755.1	Patescibacteria	Gracilibacteria	3	5	1	1	1	2	2	3	1	2	5	2	1	1	3	4	3	1	1	3		3	5	1	1	1	2	2	3	1	2	7	3	2	1	3	5	3	1	1	4		3	5	1	1	1
GCA_016699145.1	Patescibacteria	Gracilibacteria	3	4	1	1	1	2	2	2	1	1	5	2	1	1	3	4	5	1	1	2		3	4	1	1	1	2	2	2	2	1	5	2	3	1	4	4	3	1	1	2		2	4	1	1	1
GCA_016699515.1	Patescibacteria	Gracilibacteria	2	4	1	1	1	2	2	2	1	1	5	2	1	1	1	4	4	1	1	2		4	4	1	1	1	2	2	2	1	1	5	2	3	1	1	4	4	1	1	2		2	4	1	1	1
GCA_016699755.1	Patescibacteria	Gracilibacteria	2	4	1	1	1	2	2	2	1	1	5	2	1	1	3	4	3	1	1	2		2	4	1	1	1	2	2	2	1	1	5	2	3	1	3	4	3	1	1	2		2	4	1	1	1
GCA_023038255.1	Patescibacteria	Gracilibacteria	3	5	1	1	1	2	2	3	1	2	6	3	1	2	3	4	3	1	1	3		3	5	1	2	1	2	2	3	1	2	5	3	2	2	3	4	3	1	2	3		3	5	1	1	1
GCA_000503875.1	Patescibacteria	JAEDAM01	1	5	1	1	1	2	2	2	1	1	4	2	1	1	1	3	2	1	1	1		1	5	1	1	1	3	2	2	1	1	4	2	3	1	1	3	3	1	1	1		1	5	1	1	1
GCA_001007975.1	Patescibacteria	JAEDAM01	1	5	1	1	1	2	2	2	1	1	4	2	1	1	1	3	2	1	1	2		1	5	1	1	1	2	2	2	1	1	4	2	3	1	1	3	2	1	1	2		1	5	1	1	1
GCA_002761215.1	Patescibacteria	JAEDAM01	1	5	1	1	1	1	2	1	1	1	3	2	1	1	1	2	1	1	1	2		1	5	1	1	1	1	2	1	1	1	3	2	3	1	1	2	1	1	1	2		1	4	1	1	1
GCA_004563595.2	Patescibacteria	JAEDAM01	1	3	1	1	1	2	2	1	1	1	4	2	2	1	1	3	1	1	1	1		1	4	1	1	1	2	2	1	1	1	4	2	4	1	1	3	1	1	1	1		1	3	1	1	1
GCA_023898485.1	Patescibacteria	JAEDAM01	1	5	2	1	1	2	2	2	1	1	5	2	1	1	2	3	3	1	1	2		1	5	2	1	1	2	2	2	1	1	5	2	3	1	2	3	3	1	1	2		1	5	2	1	1
GCA_023898505.1	Patescibacteria	JAEDAM01	1	4	1	1	1	2	2	1	1	1	4	2	1	1	1	3	2	1	1	1		1	4	1	1	1	2	2	1	1	1	4	2	3	1	2	3	2	1	1	1		1	3	1	1	1
GCF_021057185.1	Patescibacteria	JAEDAM01	1	5	1	1	1	2	2	3	1	1	4	2	1	1	1	3	2	1	2	1		1	5	1	1	1	2	2	2	2	1	4	3	3	1	1	3	2	1	1	1		1	5	1	1	1
GCA_001029795.1	Patescibacteria	Kazan-3B-28	3	9	1	1	1	2	2	3	1	1	5	2	2	1	3	4	3	1	1	3		3	9	1	1	1	2	2	3	1	1	5	2	3	1	3	4	3	1	1	3		3	9	1	1	1
GCA_001029675.1	Patescibacteria	Microgenomatia	3	5	1	1	1	2	2	3	1	2	5	2	1	1	3	4	3	2	2	3		4	5	1	1	1	2	2	4	1	2	5	2	1	1	3	4	3	2	2	3		3	5	1	1	1
GCA_001029715.1	Patescibacteria	Microgenomatia	3	7	1	1	1	2	2	3	1	2	5	2	1	1	3	5	3	1	1	3		3	5	2	1	1	2	2	3	1	2	5	2	2	1	3	5	3	1	1	3		3	4	1	1	1
GCA_001029755.1	Patescibacteria	Microgenomatia	3	4	1	0	1	2	2	3	1	3	5	2	1	1	3	4	3	1	1	3		4	4	1	0	1	2	2	3	1	2	5	2	2	1	3	4	3	1	1	3		3	4	1	1	1
GCA_013374835.1	Patescibacteria	Microgenomatia	3	4	1	1	1	2	2	4	1	3	5	3	2	1	3	4	3	1	1	3		3	4	1	1	1	2	2	3	1	2	5	2	2	1	3	4	3	1	1	3		2	4	1	1	1
GCA_013374855.1	Patescibacteria	Microgenomatia	3	5	1	1	1	2	2	3	1	2	5	2	2	1	3	5	3	1	1	3		3	5	1	1	1	2	2	3	1	2	5	2	2	1	3	5	3	1	1	3		3	5	1	1	1
GCA_013426185.1	Patescibacteria	Microgenomatia	3	5	1	1	1	2	2	3	1	2	5	3	1	1	3	4	3	1	1	3		3	5	1	1	1	2	2	3	1	2	7	2	1	1	3	4	3	1	1	3		3	5	1	1	1
GCA_016699265.1	Patescibacteria	Microgenomatia	3	4	1	1	1	2	2	3	1	2	5	2	2	1	3	4	3	1	1	3		3	5	1	1	1	2	2	3	1	3	5	2	2	1	3	4	3	1	1	3		3	4	1	1	1
GCA_016700095.1	Patescibacteria	Microgenomatia	3	5	1	1	1	2	2	3	1	2	5	2	2	1	3	4	3	1	1	3		3	5	1	1	1	3	2	3	1	2	5	2	2	1	3	4	3	1	1	3		3	5	1	1	1
GCA_016700135.1	Patescibacteria	Microgenomatia	3	5	0	1	1	2	2	3	1	2	5	2	2	1	3	5	3	1	1	3		3	5	1	1	1	2	2	3	1	2	5	2	2	1	3	5	3	1	2	3		3	5	1	1	1
GCA_025999275.1	Patescibacteria	Microgenomatia	3	5	1	1	1	2	2	3	1	2	5	2	1	1	3	4	3	1	1	3		3	5	1	1	1	2	2	3	1	2	5	2	2	1	3	4	3	1	1	3		3	5	1	1	1
GCA_030583725.1	Patescibacteria	Microgenomatia	3	4	1	0	1	1	2	3	1	2	5	2	1	1	2	5	3	1	1	3		3	4	1	1	1	2	2	3	1	2	5	2	1	1	3	5	3	1	1	3		3	4	1	1	1
GCF_009936135.1	Patescibacteria	Microgenomatia	3	5	1	2	1	2	2	3	2	2	5	2	1	2	3	5	3	1	1	3		3	5	1	2	1	2	2	3	2	2	5	2	1	1	3	6	3	1	1	4		3	5	1	2	1
GCA_001029635.1	Patescibacteria	Paceibacteria	3	5	1	1	1	2	2	3	1	2	5	2	1	1	3	4	2	1	1	3		3	6	1	1	1	2	2	3	1	3	4	2	2	1	3	4	2	1	1	3		3	4	1	1	1
GCA_001029775.1	Patescibacteria	Paceibacteria	1	4	1	1	1	2	2	2	1	2	4	2	1	1	1	4	3	1	1	1		1	4	1	1	1	2	2	2	1	3	4	2	2	1	1	4	3	1	1	1		1	4	1	1	1
GCA_016699085.1	Patescibacteria	Paceibacteria	1	5	1	1	1	2	2	3	2	2	4	3	1	1	1	5	4	1	1	2		1	5	1	1	1	2	2	3	2	2	4	2	2	1	1	5	4	1	1	2		1	5	1	1	1
GCA_016699245.1	Patescibacteria	Paceibacteria	1	4	1	1	1	2	2	3	1	2	5	2	1	1	2	4	2	1	1	2		1	4	2	1	1	2	2	3	1	2	5	2	2	1	2	4	3	1	1	2		1	4	1	1	1
GCA_016699365.1	Patescibacteria	Paceibacteria	1	4	1	1	1	2	2	2	1	2	4	2	1	1	1	4	2	2	1	2		1	4	1	1	1	2	2	2	1	2	4	1	2	1	1	4	2	2	1	2		1	4	1	1	1
GCA_016699385.1	Patescibacteria	Paceibacteria	3	5	1	1	1	2	2	3	1	1	5	2	1	1	3	5	3	1	1	3		3	5	1	1	1	2	2	3	1	1	5	2	3	1	3	4	3	1	1	3		3	5	1	1	1
GCA_016699425.1	Patescibacteria	Paceibacteria	3	5	0	1	1	2	2	4	1	1	5	2	1	1	3	4	3	1	1	3		3	5	1	1	1	2	2	4	1	1	5	2	3	1	3	4	3	1	1	4		3	5	1	1	1
GCA_016699465.1	Patescibacteria	Paceibacteria	1	5	1	1	2	2	2	3	2	2	6	2	1	2	2	4	3	1	1	2		1	5	1	1	2	2	2	3	2	2	6	2	2	2	2	5	3	1	1	2		1	5	1	1	2
GCA_016699795.1	Patescibacteria	Paceibacteria	2	4	1	1	1	2	2	2	1	1	5	2	1	1	3	4	3	1	1	2		2	4	1	1	1	2	2	2	1	1	5	2	3	1	3	4	3	1	1	2		2	4	1	1	1
GCA_016699875.1	Patescibacteria	Paceibacteria	3	5	1	1	1	2	2	3	1	1	5	2	1	1	3	4	3	1	1	3		4	6	1	1	1	2	2	3	1	1	5	2	3	1	3	4	4	1	1	3		3	5	1	1	1
GCA_016699975.1	Patescibacteria	Paceibacteria	3	5	1	1	1	2	2	3	1	1	5	2	1	1	3	4	3	1	1	3		3	5	1	1	1	2	2	3	1	1	5	2	3	1	3	4	3	1	1	3		3	5	1	1	1
GCA_017134395.1	Patescibacteria	Paceibacteria	1	4	1	1	1	2	2	2	1	2	4	2	1	1	1	4	3	1	1	2		1	4	1	1	1	2	2	2	1	2	4	2	2	1	1	4	3	1	1	2		1	4	1	1	1
GCA_022530585.1	Patescibacteria	Paceibacteria	4	5	1	1	1	2	2	3	1	2	5	2	2	1	3	4	3	1	1	3		4	5	1	1	1	3	2	3	1	2	5	2	3	1	3	4	3	1	1	3		4	5	1	1	1
GCA_023898525.1	Patescibacteria	Paceibacteria	2	4	0	0	1	2	2	2	1	2	4	2	1	1	2	4	3	1	1	2		2	4	0	1	1	2	2	2	1	2	4	2	2	1	2	4	4	1	1	2		3	4	0	0	1
GCA_025999335.1	Patescibacteria	Paceibacteria	3	4	1	1	1	2	2	3	1	2	5	2	2	1	3	4	3	1	1	3		3	4	2	1	1	3	2	3	1	2	6	2	2	1	3	4	3	1	1	3		3	4	1	1	1
GCA_025999395.1	Patescibacteria	Paceibacteria	3	5	1	1	1	2	2	3	1	2	5	2	1	1	3	4	3	1	1	3		3	5	1	1	1	2	2	3	1	2	5	1	2	1	3	4	3	1	1	3		3	5	1	1	1
GCA_026016225.1	Patescibacteria	Paceibacteria	3	5	0	1	1	2	2	3	1	2	5	2	2	1	3	4	3	1	1	3		3	5	0	1	1	2	2	3	1	2	5	2	2	2	2	4	4	1	1	3		3	5	0	1	1
GCA_030583745.1	Patescibacteria	Paceibacteria	3	5	1	1	1	2	2	3	1	2	5	2	1	1	3	5	2	2	1	2		3	5	1	2	1	2	2	3	1	2	5	2	2	1	3	4	3	2	1	2		3	5	1	1	1
GCA_030583765.1	Patescibacteria	Paceibacteria	3	5	0	1	1	2	2	3	2	2	5	2	1	1	3	5	3	1	1	3		3	5	0	1	1	2	2	3	2	1	5	2	2	1	3	5	4	1	1	3		3	5	1	1	1
GCA_958295675.1	Patescibacteria	Paceibacteria	1	5	1	1	1	2	2	3	1	2	6	2	1	1	3	4	3	1	1	2		1	5	1	1	1	2	2	3	1	2	6	2	2	1	3	4	3	1	1	2		1	5	1	1	1
GCA_000503915.1	Patescibacteria	Saccharimonadia	2	4	0	1	2	2	2	3	1	1	5	2	1	1	3	4	3	1	1	2		2	4	0	0	1	2	2	3	1	1	5	2	3	1	3	5	4	1	1	2		2	4	0	1	2
GCA_001029695.1	Patescibacteria	Saccharimonadia	2	4	1	1	1	2	2	2	1	1	5	2	1	1	1	4	3	1	1	2		2	4	1	1	1	2	2	2	1	1	5	2	3	1	2	4	3	1	1	2		2	4	1	1	1
GCA_002952755.1	Patescibacteria	Saccharimonadia	3	5	1	1	1	2	2	3	1	1	5	2	1	1	3	4	3	1	1	3		3	5	1	1	1	2	2	3	1	2	6	2	3	1	3	4	3	1	1	3		3	5	1	1	1
GCA_003516025.1	Patescibacteria	Saccharimonadia	2	5	1	1	1	2	2	3	1	1	5	2	1	1	3	4	3	1	1	2		2	5	1	1	1	2	2	3	1	1	5	2	3	1	3	4	3	1	1	2		2	5	1	1	1
GCA_005697215.1	Patescibacteria	Saccharimonadia	1	5	1	1	1	2	2	4	1	1	6	2	1	1	2	4	3	1	1	3		1	5	1	1	1	2	2	4	1	1	6	2	3	1	2	4	3	1	1	3		1	5	1	1	1
GCA_010202115.1	Patescibacteria	Saccharimonadia	1	5	1	1	1	2	2	3	1	1	6	2	1	1	2	4	3	1	1	3		1	5	1	1	1	2	3	3	1	1	6	2	3	1	2	4	3	1	1	3		1	5	1	1	1
GCA_010202265.1	Patescibacteria	Saccharimonadia	1	5	1	1	1	2	2	5	1	1	5	2	1	2	2	4	3	1	1	2		1	5	1	1	1	2	2	4	1	1	5	2	3	2	2	4	3	1	1	2		1	5	1	1	1
GCA_010202465.1	Patescibacteria	Saccharimonadia	1	5	1	1	1	2	2	3	1	1	5	2	1	1	2	4	3	1	1	3		1	5	1	1	1	2	2	3	1	2	5	2	3	1	3	4	3	1	1	3		1	5	1	1	1
GCA_010202645.1	Patescibacteria	Saccharimonadia	1	5	1	1	1	2	2	3	1	1	6	2	1	1	2	4	3	1	1	3		1	5	1	1	1	2	2	3	1	2	6	3	3	1	2	4	3	1	1	3		1	5	1	1	1
GCA_010202845.1	Patescibacteria	Saccharimonadia	1	5	1	1	1	2	2	3	1	1	5	2	1	1	2	4	3	1	1	3		2	5	1	1	1	2	2	3	1	1	5	2	3	1	2	4	3	1	1	3		1	5	1	1	1
GCA_013099015.1	Patescibacteria	Saccharimonadia	1	5	1	1	1	2	2	3	1	1	5	2	1	1	2	4	3	1	1	3		2	5	1	1	1	2	2	3	1	1	5	2	3	1	2	5	3	1	1	3		1	5	1	1	1
GCA_013099195.1	Patescibacteria	Saccharimonadia	1	5	1	2	1	2	2	3	1	1	5	2	1	1	2	4	3	1	1	3		1	5	1	2	1	2	2	3	1	1	5	2	3	1	2	4	3	1	1	3		1	5	1	2	1
GCA_013100805.1	Patescibacteria	Saccharimonadia	1	5	1	1	1	2	2	3	1	1	5	2	1	1	2	4	3	1	1	3		1	5	1	1	1	2	3	3	1	1	5	2	3	1	2	4	3	1	1	3		1	5	1	1	1
GCA_013100825.1	Patescibacteria	Saccharimonadia	1	5	1	1	1	2	2	3	1	1	5	2	1	1	2	4	3	1	1	3		1	5	1	1	1	2	2	3	1	2	5	2	3	1	2	5	4	1	1	3		1	5	1	1	1
GCA_015256915.3	Patescibacteria	Saccharimonadia	0	4	1	1	1	2	2	2	1	2	4	2	1	1	1	4	3	1	1	2		0	4	1	1	1	2	2	2	1	2	4	2	3	1	1	4	3	1	1	2		0	4	1	1	1
GCA_015257795.3	Patescibacteria	Saccharimonadia	2	4	1	1	1	2	2	2	1	2	4	2	1	1	1	4	3	1	1	2		2	4	1	1	1	2	2	2	1	2	4	2	3	1	1	4	4	1	1	2		2	4	1	1	1
GCA_016699105.1	Patescibacteria	Saccharimonadia	2	5	1	1	1	2	2	3	1	1	6	2	1	0	2	4	3	1	1	4		3	5	1	1	2	2	2	2	1	0	6	3	3	1	2	5	3	1	1	4		2	5	1	1	1
GCA_016699895.1	Patescibacteria	Saccharimonadia	3	4	1	1	1	2	2	3	1	1	5	2	1	1	3	4	3	1	1	3		4	4	1	1	1	2	2	3	1	1	5	2	3	1	3	4	3	1	1	3		3	4	1	1	1
GCA_016699935.1	Patescibacteria	Saccharimonadia	3	5	1	0	1	2	2	3	1	1	5	2	1	1	0	4	3	1	1	2		3	5	1	0	1	2	2	4	1	1	5	2	3	1	1	4	4	1	1	2		3	5	1	0	1
GCA_016699955.1	Patescibacteria	Saccharimonadia	3	5	1	1	1	2	2	3	1	1	5	2	1	1	3	4	4	1	1	3		3	5	1	1	1	2	2	3	1	1	5	2	3	1	3	4	3	1	1	3		3	5	1	1	0
GCA_016700015.1	Patescibacteria	Saccharimonadia	2	6	0	1	1	3	2	3	1	1	5	2	1	1	3	4	3	1	1	2		2	5	0	2	1	3	2	3	1	1	6	2	3	1	3	4	3	1	1	2		2	6	1	1	1
GCA_016700035.1	Patescibacteria	Saccharimonadia	2	4	0	1	1	2	2	3	1	1	5	2	1	1	2	4	3	1	1	2		2	4	0	1	1	2	2	3	1	2	6	2	3	1	2	4	5	1	1	2		2	4	0	1	1
GCA_016700315.1	Patescibacteria	Saccharimonadia	2	4	0	1	1	2	2	3	1	1	5	2	1	1	2	4	3	1	1	2		2	4	0	1	1	2	2	3	1	1	5	2	3	1	2	4	4	1	1	2		2	4	0	1	0
GCA_016700375.1	Patescibacteria	Saccharimonadia	3	5	0	1	1	1	2	3	1	1	5	2	1	1	3	4	2	1	1	3		3	6	0	1	1	1	2	3	1	1	5	2	3	1	3	4	2	1	2	2		3	5	0	1	1
GCA_018127705.1	Patescibacteria	Saccharimonadia	3	5	1	1	1	2	2	3	1	1	5	2	1	1	3	4	3	1	1	3		3	5	1	1	1	2	2	3	1	1	5	2	3	1	3	4	3	1	1	4		3	5	1	1	1
GCA_023898645.1	Patescibacteria	Saccharimonadia	2	4	1	1	1	2	2	4	1	1	5	2	1	1	3	4	3	1	1	2		2	4	1	1	1	2	2	4	1	1	5	2	3	1	3	4	3	1	1	2		2	4	1	1	1
GCA_023898665.1	Patescibacteria	Saccharimonadia	2	4	1	1	1	2	2	2	1	1	4	2	1	1	1	3	2	1	1	2		2	4	1	1	1	2	2	2	1	1	4	2	3	1	1	3	2	1	1	2		2	4	1	1	1
GCA_025349965.1	Patescibacteria	Saccharimonadia	1	4	1	1	1	2	2	2	1	1	4	2	1	1	1	3	3	1	1	2		1	4	1	1	2	2	2	2	1	1	4	2	3	1	1	3	3	1	1	2		1	4	1	1	1
GCA_030253535.1	Patescibacteria	Saccharimonadia	4	5	1	1	1	2	2	3	1	1	5	2	1	1	3	4	3	1	1	3		4	6	1	1	1	2	2	3	1	1	5	2	4	1	3	4	3	1	2	3		4	5	1	1	1
GCA_946893605.1	Patescibacteria	Saccharimonadia	1	4	1	1	1	2	2	3	1	1	4	2	1	1	2	4	3	1	1	3		1	4	1	1	1	2	2	3	1	1	5	2	3	1	2	4	3	1	1	3		1	4	1	1	1
GCF_000392435.1	Patescibacteria	Saccharimonadia	2	5	1	1	1	2	2	5	1	1	5	2	1	1	3	4	3	1	1	2		2	5	1	1	1	2	2	5	1	1	5	2	3	1	4	4	3	1	1	2		2	5	1	1	1
GCF_000803625.1	Patescibacteria	Saccharimonadia	1	5	1	1	1	2	2	3	1	1	5	2	1	1	2	4	3	1	1	3		1	5	1	1	1	2	2	3	1	1	5	2	3	1	2	4	3	1	1	3		1	5	1	1	1
GCF_005697565.1	Patescibacteria	Saccharimonadia	1	5	1	1	1	2	2	3	1	1	6	2	1	1	2	4	3	1	1	3		1	5	1	1	1	2	2	4	1	1	5	2	3	1	2	5	3	1	1	3		1	5	1	1	1
GCF_021222645.1	Patescibacteria	Saccharimonadia	1	4	1	1	1	2	2	3	1	1	5	2	1	1	2	4	3	1	1	2		1	4	1	1	1	2	2	3	1	1	5	2	3	1	2	4	3	1	1	2		1	4	1	1	1
GCF_025273655.1	Patescibacteria	Saccharimonadia	2	4	1	1	1	2	2	2	1	1	6	2	1	2	2	4	3	1	2	2		2	4	1	1	1	2	2	2	1	1	5	2	3	2	2	4	3	1	1	2		2	4	1	1	1
GCF_030253515.1	Patescibacteria	Saccharimonadia	1	5	1	1	1	2	2	3	1	1	5	2	1	1	2	4	3	1	1	3		1	5	1	1	1	2	2	3	1	1	5	2	3	1	2	4	3	1	1	3		1	5	1	1	1
GCA_001029735.1	Patescibacteria	UBA1384	3	4	0	1	1	2	2	3	1	2	5	2	1	1	2	4	3	1	1	3		3	4	1	1	1	2	2	3	1	2	5	2	2	1	2	4	3	1	1	3		3	4	0	1	1
GCA_000503835.1	Patescibacteria	WWE3	3	4	0	1	1	3	2	3	1	2	6	2	1	1	3	4	3	1	1	3		3	4	1	1	1	3	2	3	1	2	5	2	2	1	3	4	3	2	1	3		3	4	1	1	1
[truncated: 15 more columns]

## Sheet: Table 3
Information on tRNA sequences containing group I introns in Patescibacteria
Accession	Patescibacteria Class	Strand	tRNA	Intron_Position	tRNA_intron_seq_start	tRNA_intron_seq_end	Intron_seq_start	Intron_seq_end	Intron-containing_tRNA_seq (upper letter: tRNA, lower letter: group I intron, bold: anticodon)	ARAGORN Results	tFind Results	Similaryty of tRNA Sequences
GCA_000503835.1	WWE3	-	Asn (GTT)	35/36	756822	757465	756863	757431	TCCCCTGTAGCTCAATGGTAGAGCGTCCGACTGTacgttgacaaccgttatgaaagttatataaatatcttgtgacgaaggaaacccgaaggtactcagacagaccccgctatctcagtctcgctgtctctaagagaagacgaaaactgaaaatgctggcagtcgagtaccttggaaataaatgcaacctttgtggttataacaaatgctttgcggcattagagtttcaccataaagatgggcagaaaaaagacttcgggctcgccagtcgcggactaacgagaagttgggaaacaattaaaagagagcttgaaaaatgtgttttagtctgttcgaactgtcacaaggaaattcataacggagtagtgcagcttccgccggaaacgacggttgaaaaat…	Asn (GTT) 35/36	Asn (GTT) 35/36	ID:GCA_025999215.1|tRNA:Asn(GTT)|Percent_identity:88%|Alignment_length:69
GCA_000503915.1	Saccharimonadia	-	Asn (GTT)	35/36	239783	240092	239824	240058	TCCGGCGTAGCTCAGTGGTAGAGCGGGTCGCTGTcataggcagccttcttgggtaaccaagtacggaaacacagggtgaattgcgggaaatctaagtccacctaaggtggatatgacaatccgcagccaagccaagattgggataaaggatcttggaaggttcagagactagagtgtgagcccaacaatactccctcacaagcgccctgctccatctttttgatggatgatgagatagtccacgcatcctcgaaagagatgatcacgtgTAACGATTAGGTCGCTGGTTCGAATCCAGCCGCCGGAGCCA	Thr (TGT) 33/34	Thr (TGT) 33/34	ID:GCF_000392435.1|tRNA:Asn(GTT)|Percent_identity:95%|Alignment_length:75
GCA_001029735.1	UBA1384	+	Asn (GTT)	35/36	506336	506978	506370	506937	TCCCCGGTAGCTCAGCGGTAGAGCAAATCCCTGTaccctaaaaatcctccgtcattgtgccatactagcgtataataattatatggataagagaacatataaagatcgtgcacaatataacattcaagcagtcgcgaagcgaagaagaaagatcaaagcgatggcaattgaatacaaaggcggaaagtgtagtatctgtggttataataaatatgccggcgctttagattttcaccatatagacgaatcaaccaaaaagtttgatttatctaccaagggtcttactagatcatgggaaaggactaaaaccgagatagataagtgcatattggtttgtgccaattgccacagagaaatacacgctggattagtgcagcttcccgtggaaacacgggttga…	Asn (GTT) 35/36	Thr (TGT) 33/34	ID:GCA_016700095.1|tRNA:Asn(GTT)|Percent_identity:84%|Alignment_length:75
GCA_016699245.1	Paceibacteria	-	Asn (GTT)	35/36	163516	163846	163554	163812	TCCGGTGTAGCTCAGCGGTAGAGCAGTTGACTGTaaacacgaactcaatcgagtttcaaaatgcagcttcctactgagaagtaggtcgaaaacaaggtgaattgtctggaaaccctagcaagtaatgttgtgggcaatcagcagccaagctttgatgtgaaaacatcattgaaggttcagagactatccctaacgggagtagccccagaaatgggtcgaagcgccttgcatcctattcagttttgaaaggatgatgatatagtccacccccactagaaatagtaggacacgtgTAATCAATTGGCCGCAGGTTCGAATCCTGCCACCGGAG	Asn (GTT) 35/36	Thr (TGT) 33/34	ID:GCF_030253515.1|tRNA:Asn(GTT)|Percent_identity:88%|Alignment_length:72
GCA_016699425.1	Paceibacteria	+	Asn (GTT)	35/36	1178241	1178887	1178275	1178848	TCCGGCGTAGCTCAGTGGTAGAGCAGGTGACTGTggacatatggatggtataccgatgaatggatgccagacacaagaacctatgctgatcgtcgagagtacttgaaacgggcggttgccaaacggcgcaaggccgtgcggaggcgcgcgatcgagtacaaaggcggaaagtgttcccgttgcggttataaacggtgtcaagacgcgctcgaattccatcatgcccatggcggcaaggatttcgggattcctcaggatggactcactcgaagttgggacagagtccgagaggaaatagacaagtgcatcttggtatgcgccaattgccatagggaggaacacgcagaattacgcagcctttcggagaaatccgagagtgataaatgaggtgaattgctg…	Asn (GTT) 35/36	Asn (GTT) 35/36	ID:GCA_030583745.1|tRNA:Asn(GTT)|Percent_identity:93%|Alignment_length:72
GCA_016700015.1	Saccharimonadia	+	Asn (GTT)	35/36	913769	914070	913803	914029	TCCGGCATAGCTCAGTGGTAGAGCGGATCGCTGTcgaagttggcagcccgcgcaagcgattgtgcggtgacaatggggtgaattgcgggaaacctgcggtcgcgagactatggtaatccgcagccaagccgaagttgggttaaaagacttcggaaggttcagagactaggacatgagcccaacaatacgtgtccattagcgccccacatcccacgtggatgatgagatagtccgtttcagtgcgaaagcaatgagtaaaagTAACGATTAGGTCGCTGGTTCGAGCCCAGCTGCCGGAGCCA	Asp (GTC) 37/38	Asn (GTT) 35/36	ID:GCA_001029695.1|tRNA:Asn(GTT)|Percent_identity:100%|Alignment_length:75
GCA_016700035.1	Saccharimonadia	-	Asn (GTT)	35/36	898057	898365	898098	898331	TCCGGGGTAGCTCAGCGGTAGAGCAGTTGGCTGTtaaaggcagcctacttaagtaattaagtagtgaaaacagggtgaattgcgggaagcctacgtccaaagagagttgtaggatatggtaatccgcagccaagccgagaatgggataaaggttctcggaaggttcagagactagagagtgagcccaacaataatctctcagatagcgccctgcatccataatggatgatgagatagtccactcttgtatgaaaatatgaggcaggtgTAACCAATTGGCCGCCGGTTCGAATCCGGCCCCCGGAGCCA	Thr (TGT) 33/34	Thr (TGT) 33/34	ID:GCF_030253515.1|tRNA:Asn(GTT)|Percent_identity:93%|Alignment_length:75
GCA_016700135.1	Microgenomatia	-	Asn (GTT)	35/36	358756	359052	358797	359018	TCCCCGATAGCTCAACGGTAGAGCAGGAAGCTGTgaaagatcgcagccttcagtagaaatactgaatggaaaagtgggtgaattcagtgaagcctgaaatggtaatactgagccaaggttcgataattatcggacaaggtgcagagactaggtgagtacacctccgccagttggcggaaagcgcccactaccttcatctcttaggagaaaaggtaaagatatagtccatgctttgtggaaacacagagattacatgTAACTTCAAGGTTCGTGGTTCGAATCCACGTCGGGGAGCCA	Asn (GTT) 35/36	Asn (GTT) 35/36	ID:GCF_009936135.1|tRNA:Asn(GTT)|Percent_identity:89%|Alignment_length:75
GCA_016700315.1	Saccharimonadia	-	Asn (GTT)	35/36	483006	483309	483047	483275	TCGGGAGTAGCGCAGCGGTAGCGCAGTTGGCTGTcagaggcagcctacttgggaaaccaagtagtgaaaatagggtgaattgctggaagcctaaaatagcatcaaagctatatggtaatcagcagccaagccgaacttaggctaaaagagttcggaaggttcagagactaggatgtgagcctaacaataatcgtccaaatagcgccctacatccgtaaggatgatgatatagtccacgccattatgaaaataatgaataagtgTAACCAATTGGTCGCCAGTTCGAATCTGGCCTCCCGAGCCA	Thr (TGT) 33/34	Thr (TGT) 33/34	ID:GCA_016699895.1|tRNA:Asn(GTT)|Percent_identity:96%|Alignment_length:72
GCA_016700375.1	Saccharimonadia	+	Asn (GTT)	35/36	303349	303679	303383	303638	TCCGGGGTAGCTCAGCGGTAGAGCGGGTGGCTGTaagtcgccttgaagagttacttcataaataaatgcagcctacttgggcaatcaagtagtgaacatcgggtgaattgacgggaagcctacatcgaaagacaaggtaatccgcagccaagccttgcttaggttaaaagagcagggaaggttcagagactagagagtgagcctaacaataatctctcgtaagcgcccgacaaccgttatgcgacggttgataagatagtccgcccttgcacgaaagtacaagataagcaTAACCACTAGGTCGCTGGTTCGAATCCAGTCCCCGGAGCCA	Tyr (GTA) 36/37	Met (CAT) 33/34	ID:GCA_003516025.1|tRNA:Asn(GTT)|Percent_identity:100.0|Alignment_length:75
GCA_023898525.1	Paceibacteria	+	Asn (GTT)	35/36	211699	212377	211733	212338	TCCGCCGTAGCTCAGTGGTAGAGCAGTTGGCTGTgaacacaccgtgtttcaagcctgatatactaaatacaatgagtgtaccagacaaaagaacatatgccgatcgtgccgagtatttgaaaaaagctgtttctgacagaagaagaaaactgaaggaaatggcaattgaatacgggggtggcaaatgtcaaatttgtggttataaaaaatgcaagagagctttaagctttcaccacaaagatgctaacaagaaagactttggtctttctgcaaaaggactcactagatcttggaataagatcaagaaagaacttgataaatgcatcctagtttgtgcaaattgccacatggaactacacgatggtatcacgcagcttcctactgaaaagtaggtcgaaa…	Thr (TGT) 33/34	Thr (TGT) 33/34	ID:GCA_016699775.1|tRNA:Asn(GTT)|Percent_identity:96%|Alignment_length:55
GCA_025999335.1	Paceibacteria	+	Asn (GTT)	35/36	576068	576364	576102	576326	TCCGGGGTAGTTCAGTGGTAGAACGCGCGGCTGTacttagtgcagcttccatccgtaaggatggatgaaaaacagggtgaaaacggtgaagccctctaaagggtaataccgtgccagcctaagctgaaaagctttggaaggtgtagagactattccttaatggaagtaggcttagtaattttactaagtcgaagcaccccgccccagtaaaactgggtgaagatatagtccactccttaaggaaacttaagggaaagtgTAACCGCGATGTCGCAGGTTCGAATCCTGCCCCCGGAG	Asn (GTT) 35/36	Thr (TGT) 33/34	ID:GCA_025999335.1|tRNA:Asn(GTT)|Percent_identity:97%|Alignment_length:72
GCA_026016225.1	Paceibacteria	-	Asn (GTT)	35/36	8054	8388	8093	8354	TCCGGCGTGGCGCAATGGTAGCGCGGGTGCCTGTgaaatatcgcagcttcttcgagaaatcgaggttgaaaaacggggtgaattgcgggaagcctaagttttaagaaaagttaaaatatggtaatccgcagccaagccctgaaccgtagggttcatggaaggttcagagactatcccggaagggagtactagtccagaatattttatttctggatggggaagcgccccgctccgtaagacttctatgtcttggagatgagatagtccacccctagtggaaacactaggataatgtgTAAGCACTAGGTTGCAGGTTCGAATCCTGCCGCCGGAG	Thr (TGT) 33/34	Thr (TGT) 33/34	ID:GCA_022530585.1|tRNA:Asn(GTT)|Percent_identity:86%|Alignment_length:72
GCA_030583765.1	Paceibacteria	+	Asn (GTT)	35/36	570312	570591	570346	570550	TCCGCGGTAGCTCAATGGTAGAGCGTCTCGCTGTgagataaacgcagctttgcgtcgaaaggcgcactgaaactttctgggataacggtgaagccccttcgtttttttacgagaggtaataccgtgggaaccccgccttggcgggggcgccgtagagactagataccagaacgcctgtgtcgcatgcgcgatatggcgaagatatagtccacgccggtatgaaaataccggaattcgtgTAACGAGAGGGTTGTAGGTTCGAGTCCTACCCGCGGAGCCA	Thr (TGT) 33/34	Asn (GTT) 35/36	ID:GCA_025999395.1|tRNA:Asn(GTT)|Percent_identity:93%|Alignment_length:59
GCA_030583845.1	Dojkabacteria	-	Asn (GTT)	35/36	849848	850234	849889	850200	TCTGCGGTAGCTCAATGGTAGAGCAACTGGCTGTtcattaacacgtgtgtgggttttgagagaaatccacgcaggtttacggcagctttagcgcgaaagcgctagatgtataacaaggtgaattgcgggaaccctaaccctcgtctactcgacggtagacatgataagaggtaatggaaatccgcagcctagcccaacttcaggcaactgaaagggaaggttcagagactagagcgatgctcgtactgctcgtagttttactacgtgtgggaagtgccttgcgcctaatgctaatagcaatggcgatgagatagtccacgcctcatagaaatatgaggagtacgtgTAACCAGTGGGTTGAAGGTTCGAATCCTTCCCGCAGAGCCA	Thr (TGT) 33/34	Thr (TGT) 33/34	ID:GCA_958295675.1|tRNA:Asn(GTT)|Percent_identity:88%|Alignment_length:58
GCA_001029755.1	Microgenomatia	+	Asp (GTC)	35/36	698633	698902	698669	698864	GGGGTCGTAGCTCAATTGGTTAGAGCGCTTCCCTGTcaatagaggcagctttttaaagtaatttaaattgaaaaactaggctaattcggggaaacctttaaaatggtaatcccgagctaaatcaatgttttaacaaacgttgtaaatgtgtagagactatatacctagctcctggaattttttccaggatgataagatagtccgaacctcgcggaaacgcttggaattattgCACGGAAGAGGTTGCGAGTTCGAGTCTCGTCGATCCCG	Ala (TGC) 33/34	Asp (GTC) 35/36	ID:GCA_023038255.1|tRNA:Asp(GTC)|Percent_identity:95%|Alignment_length:63
GCA_023898525.1	Paceibacteria	+	Asp (GTC)	35/36	845753	846082	845789	846044	GCGGTGGTAGCTCAACTGGTTAGAGCACCCGCCTGTagacgtgcagctttttgtgcgaaagccaaattgaaactctccgggatatcggtgaaggctaagtcttcttgaagatatgcgaataccgagggaaccctatacacaaaaaaacatagtataggggctccgtagagactagataccggggtacctaaacccagcactgcttttaactctaaatatatttaaagttaaaagcagtgctggacatggtaaagatatagtccacgcctttgtgaaaacattggaagaagtgCACGCGGGAGGTTGCGGGTTCGAGTCCCGTCTACCGCG	Asp (GTC) 35/36	Ala (TGC) 33/34	ID:GCA_025999215.1|tRNA:Asp(GTC)|Percent_identity:94%|Alignment_length:65
GCA_030583725.1	Microgenomatia	-	Asp (GTC)	35/36	182876	183136	182917	183100	GGGGTCGTAGCTCAATTGGTTAGAGTGCTTCCCTGTcgaaagtggcagctctttttagcaatataaagatgaacatcaggctaattcggggaaacctttaaaatggtaatcccgagctaaatcgtcgcaaatgcgtcgtaaatgtgtagagactatatacctggcaacccacgaggttgatgagatagtccaagcttaaaggaaactttaggatttattgCACGGAAGAGGTTGCGAGTTCGAGTCTCGTCGATCCCGCCA	Asp (GTC) 35/36	Asp (GTC) 35/36	ID:GCA_023038255.1|tRNA:Asp(GTC)|Percent_identity:94%|Alignment_length:63
GCA_001029755.1	Microgenomatia	-	Met (CAT)	33/34	333995	334255	334035	334224	TGCGGGGTAGTGTACGGCTGCACGCGAGGCTtaactaaaattgggccactttaatagtaatgttaaaagtgaaacttggctatatcggggaacgccttttttttaaaaggtcaatcccgagggaagtctaaaaatgaccccctagagactacacgccgagctcctaaaaataggatgaagatatagtccggcactccaagtaattggagattacagaacagCATAATCTCGCAGGCTGGGTTCAACTCCCAGCTCCGCAA	Met (CAT) 33/34	Met (CAT) 33/34	ID:GCA_016700095.1|tRNA:Met(CAT)|Percent_identity:94%|Alignment_length:70
GCA_013426185.1	Microgenomatia	-	Met (CAT)	33/34	734001	734286	734040	734255	TGCGGGGTAGTGTACGGCTGCACGGAAGGCTcaaaatgggcttccctcgatttaatgggggaaaaatttggctatatcggcgaaacctaaaatctatttgatcatggcaacgccgaggaaagattacgttcggtttacatgaatgtaaaatccgtagagactatacgccaaagcccttgagatagatttcttatctcacgggcaagacatagtccgacactctcgagaaatcggagaaaactttaggCATAATCTTCCAGACTGGGTTCGATCCCCAGCCCCGCAA	Leu (CAA) 36/37	Met (CAT) 33/34	ID:GCA_013374855.1|tRNA:Met(CAT)|Percent_identity:97%|Alignment_length:70
GCA_016699995.1	Doudnabacteria	+	Phe (GAA)	33/34	882909	883194	882941	883151	GCCCTGGTAGCTCAGTGGTAGAGCAGACGCCTgaatcttcgggccatgcgagagtaattttgcaatgcaaatcgggtgaactcggggaacatctaaatacatttagacaatcccgagccaagccaagaacgggttaatacttcttggaaggtgtagagactagtaggtgagcccaacaataatcctacggatagcgcccgacttcctttccaaaggaagatgatatagtccaaaatgacgcagGAAGAGCGTCGTGTCGTCAGTTCAATTCTGACCCGGGGCACAA	Phe (GAA) 33/34	Phe (GAA) 33/34	ID:GCA_016699775.1|tRNA:Phe(GAA)|Percent_identity:92%|Alignment_length:63
GCA_016699995.1	Doudnabacteria	-	Tyr (GTA)	35/36	425209	425487	425260	425451	GGGTAGGTAGCGAAGCGGTCAAACGCAGCTGACTGTaaaaatgcagctcgtacgggaacaagaactgtacgataaactttccgggataacggtgaaacccgactgtcgtaagacaagggcaataccgtgggaactcacaatcatgagagcgccgtagagactagataccgggacacctgcaatggtgaagatatagtccacgcctttaggtaactttaggataaagtgAAATCAGCCGGCCTTGTGCCTTCACAGGTTCGAATCCTGTCCTGCCCA	Tyr (GTA) 36/37	Tyr (GTA) 36/37	ID:GCA_023898665.1|tRNA:Tyr(GTA)|Percent_identity:88%|Alignment_length:69

## Sheet: Table 4
Sequences used for in vitro splicing assays
Genome ID	Phylum	tRNA	Intron_Position	Sequences of tRNA (black) + intron (orange)	DNA synthesis	Forward primer for the initial PCR amplification of the DNA template (red: overhang sequence)	Reverse primer for the initial PCR amplification of the DNA template	Reverse primer for the initial PCR amplification of the DNA template for negative control (red: introduced mutation)	Forward primer for the PCR amplification of the cDNA template (red: overhang sequence)	Reverse primer for the PCR amplification of the cDNA template (red: overhang sequence)	tRNA+intron length	tRNA length	Intron length
GenBank: BA000019.2	Cyanobacteriota	Leu (TAA)	34/35	GGGGGTGTGGCGGAATGGTAGACGCTACGGACTTAAATAATTGAGCCTTAGAGAAGAAATTCTTTAAGTGGATGCTCTCAAACTCAGGGAAACCTAAATCTAGCTATAGACAAGGCAATCCTGAGCCAAGCCGAAGTAGTAATTAGTAAGTTAACAACAGATAACTTACAGCTAATCGGAAGGTGCAGAGACTCGACGGGAGCTACCCTAACGTCAAGACGAGGGTAAAGAGAGAGTCCAATTCTCAAAGCCAATAGGCAGTAGCGAAAGCTGCGGGAGAATGAAAATCCGTTGACCTTAAACGGTCGTGTGGGTTCAAGTCCCTCCACCCCCACCA	Eurofins	GAAATTAATACGACTCACTATAGGGGGTGTGGCGGAATGGTAG	TGGTGGGGGTGGAGGGACTTG				337	88	249
GCA_016700035.1	Patescibacteria	Asn (GTT)	35/36	TCCGGGGTAGCTCAGCGGTAGAGCAGTTGGCTGTTAAAGGCAGCCTACTTAAGTAATTAAGTAGTGAAAACAGGGTGAATTGCGGGAAGCCTACGTCCAAAGAGAGTTGTAGGATATGGTAATCCGCAGCCAAGCCGAGAATGGGATAAAGGTTCTCGGAAGGTTCAGAGACTAGAGAGTGAGCCCAACAATAATCTCTCAGATAGCGCCCTGCATCCATAATGGATGATGAGATAGTCCACTCTTGTATGAAAATATGAGGCAGGTGTAACCAATTGGCCGCCGGTTCGAATCCGGCCCCCGGAGCCA	Twist Bioscience	GAAATTAATACGACTCACTATAGTCCGGGGTAGCTCAGCGGTAG	TGGCTCCGGGGGCCGGATTC	TGGCTCCGGGGGCCGGATTCGAACCGGCGGCCAATTGGTTAGACCTGCCTCATATTTTC	GCTATTTAGGTGACACTATAGAATACTCAAGCTATGCATCAAGCTTGGTACCGAGCTCGGATCCACTAGTAACGGCCGCCAGTGTGCTGGAATTCGCCCTTGTCCGGGGTAGCTCAGCGGTAG	AATACGACTCACTATAGGGCGAATTGGGCCCTCTAGATGCATGCTCGAGCGGCCGCCAGTGTGATGGATATCTGCAGAATTCGCCCTTTGGCTCCGGGGGCCGGATTC	309	75	234
GCA_001029755.1	Patescibacteria	Asp (GTC)	35/36	GGGGTCGTAGCTCAATTGGTTAGAGCGCTTCCCTGTCAATAGAGGCAGCTTTTTAAAGTAATTTAAATTGAAAAACTAGGCTAATTCGGGGAAACCTTTAAAATGGTAATCCCGAGCTAAATCAATGTTTTAACAAACGTTGTAAATGTGTAGAGACTATATACCTAGCTCCTGGAATTTTTTCCAGGATGATAAGATAGTCCGAACCTCGCGGAAACGCTTGGAATTATTGCACGGAAGAGGTTGCGAGTTCGAGTCTCGTCGATCCCG	Twist Bioscience	GAAATTAATACGACTCACTATAGGGGTCGTAGCTCAATTGGTTAG	TGGCGGGATCGACGAGACTCGAAC	TGGCGGGATCGACGAGACTCGAACTCGCAACCTCTTCCGTGGAATAATTCCAAG	GCTATTTAGGTGACACTATAGAATACTCAAGCTATGCATCAAGCTTGGTACCGAGCTCGGATCCACTAGTAACGGCCGCCAGTGTGCTGGAATTCGCCCTTGGGGTCGTAGCTCAATTGGTTAG	AATACGACTCACTATAGGGCGAATTGGGCCCTCTAGATGCATGCTCGAGCGGCCGCCAGTGTGATGGATATCTGCAGAATTCGCCCTTTGGCGGGATCGACGAGACTCGAAC	270	74	196

## Sheet: Table 5
Information on tRNA sequences containing group I introns
Accession	Phylum	Strand	Intron_Position	tFind results	BLAST Similarity (tRNA sequences)	seq_start	seq_end	Intron_length	Intron-containing_tRNA_seq (upper letter: tRNA, lower letter: group I intron, bold: anticodon)	Subgroup
GCA_016700075.1	Acidobacteriota	+	Ile2 (CAT) 33/34	Ile2 (CAT) 33/34	ID:GCF_000014005.1|tRNA:Ile2(CAT)|Percent_identity:95.161|Alignment_length:62	2233493	2233809	244	GCCCTTGTAGCTCAATGGTCAGAGCAGCGGACTcaagggatgcggcctaagtgtgagctacatatggctgcaacaaaatgggttgccggtttacgccggtagaatctgttaaattcggggaagcctaaacgatattgtatcgaatggtgatcccgagccaagtcccgatcagcatcgggaaaggtgtagagacttgacagcagacacggcattttgtcgtgaagagaaagtccagaccacaaactcgaaaggggcgtcgaaaggcgtagttggtaagCATAATCCGTTGGTTGTAGGTTCGAATCCTACCGAGGGCA	IC3
GCA_016700175.1	Acidobacteriota	+	Ile2 (CAT) 33/34	Ile2 (CAT) 33/34	ID:GCA_016700195.1|tRNA:Ile2(CAT)|Percent_identity:98.214|Alignment_length:56	3885132	3885447	243	GCCCTTGTAGCTCAACGGTTAGAGCAGCGGACTcgagaacggatggcctacgtggttagttcatacggccgtctgaaaaatgggttgcggagttgtcctgacgggcgccttcgtagaatctgttaaattcggggaagcctaagtcgaaagatacggtgatcccgagcgaagccggagcgatccggaacgtgtagagacttaacagcagactcgtaaagagaagagaaagtccagaccacaaacccgaaaggggcgtcgaaaggcgtagttggtaagCATAATCCGTTGGTTGGAGGTTCGAATCCTCCCGAGGGCA	IC3
GCF_000022565.1	Acidobacteriota	+	Leu (TAA) 34/35	Leu (TAA) 34/35	ID:GCF_025264645.1|tRNA:Leu(TAA)|Percent_identity:97.222|Alignment_length:72	4107660	4107959	213	GCGGGCGTGGTGAAATCGGCAGACACAGCGGACTTaaagcattgagtgcccgccgggaaaccgacggagtagaactgctcaaagtcggggaaaccttgaacggcaatcccgagccaagcctgaaagcattttcaggaaggtgtagagactagacgggcagcacctgagcctcaattggaggcatggtgaagggatagtccagaccacgaactcgccgctggcgaggcggcgaaagccgaagtggtacgAAAATCCGCAGACCCTGAACAGGTCGTGGGGGTTCAAGTCCCCCCGCCCGCA	IC3
GCF_000178955.2	Acidobacteriota	-	Leu (TAA) 34/35	Leu (TAA) 34/35	ID:GCF_025264665.1|tRNA:Leu(TAA)|Percent_identity:100.0|Alignment_length:71	3962459	3962757	213	GCGGGCGTGGTGAAATCGGCAGACACAGCGGACTTaaggatattgagtgcccgccagggaaaccggcggagcagaactgctcaaagtcggggaaaccttgaatggcaatcccgagccaagcctggatgttttcgggaaggtgtagagactagacgggcagcaccttaaccctccgcgaggagggatggtgaagggatagtccagaccacgaacccgttcggcggggcggcgaaagccgaagtggtatgAAAATCCGCAGACCTTAACCGGTCGTGGGGGTTCAAGTCCCCCCGCCCGCA	IC3
GCF_000179915.2	Acidobacteriota	+	Leu (TAA) 34/35	Leu (TAA) 34/35	ID:GCF_025264665.1|tRNA:Leu(TAA)|Percent_identity:95.652|Alignment_length:69	1816768	1817063	211	GCGGGCGTGGTGAAATGGCAGACACAGCGGACTTaagtaattgagtgcccgtcgggaaaccggcggcgtagaactgctcaaagtcggggaaaccttaaatggcaatcccgagccaagcctggaagcacttccgggaaggtgtagagactagacgggcagcacctaaaccccgagtggggaatggtgaaggtatagtccagaccacgaacccgtacttgtggggcggtgaaagccgaagtggtatgAAAATCCGCAGACCTTAACCGGTCGTGTGGGTTCGAGTCCCTCCGCCCGCA	IC3
GCF_014274465.1	Acidobacteriota	+	Leu (TAA) 34/35	Leu (TAA) 34/35	ID:GCF_021491915.1|tRNA:Leu(TAA)|Percent_identity:90.698|Alignment_length:86	923352	923696	259	GCGGGCGTGGCGGAATCGGCAGACGCATCGGACTTaagcgtaacttgagtgctcgccgggaaaccggcgatgcagaactgttcaaattcggggaaccctgtgaaatggcgatcccgagccaagccccgacggagaactccggaggggaaggtgtagagactagacgggcagcacctaccgccgaacggcgacagaccgaacggtcacggtgaaggtatagtccagaccacaaacctgccggagcgtccctcggacgcgctttccggcaggacggcgaaagccgcagatggtaagAAAATCCGTTGGGGCGCAAGCCCCGTGAGGGTTCAAGTCCCTCCGCCCGCA	IC3
GCF_009930795.1	Actinomycetota	-	Lys (TTT) 34/35	Lys (TTT) 34/35	ID:GCF_003325455.1|tRNA:Lys(TTT)|Percent_identity:90.541|Alignment_length:74	1131903	1132231	255	GCCCCTGTAGCTCAGCTGGTTAGAGCATCGGACTTctacaaacaaaaaaatggagcgccagcgcagaaatgtgttggatgaacgccgctatatgctggaacacccttagagccttaggtactcgtccgatactgggcagtgaaaatccgatggattgggcaatcagcaggtaaccgcaagggaacctcagagactacacgcggcgcacctgaccggttcggccgaaggtggtgatatagtccagactgcaagccgttcaggcggtggctagggagacctagtgcagcaggTTAATCCGTGGGTCCAGGGTTCGAATCCCTGCGGGGGCA	IB2
GCF_015277895.1	Actinomycetota	-	Lys (TTT) 34/35	Lys (TTT) 34/35	ID:GCF_904831005.1|tRNA:Lys(TTT)|Percent_identity:97.26|Alignment_length:73	861481	861771	218	GGGCCTCTAGCTCAGTTGGCAGAGCATCGGACTTcaacataataggagcgcctcgggggaaactccggggatgacaccactcaaagtcggggaacccttcctgggaaaccagttggcaatcccgagccaagccggacgcaagtccggaaggtgtagagactggacgggtggcacctacagcgaaagccaaggtgaagggacagtccagaccacgaacgcccactgggcggcggcgaaagccgaagtggcaagTTAATCCGCGGGTCGAGGGTTCGAGCCCCTCGGGGCCCA	IC3
GCF_021582875.1	Actinomycetota	-	Lys (TTT) 34/35	Lys (TTT) 34/35	ID:GCF_904831005.1|tRNA:Lys(TTT)|Percent_identity:100.0|Alignment_length:73	284953	285244	219	GGGCCTCTAGCTCAGTTGGCAGAGCATCGGACTTcaacagaataggagcgcctcgggggaaaccccggggatgacaccactcaaagtcggggaacccttcctgggagaccagatggcaatcccgagccaagccggacgcgagtccggaaggtgtagagactggacgggtggcacctaaagcgaaagccagggtgaagggacagtccagaccacgaacgcccacccgggcggcggcgaaagccgaagtggcaggTTAATCCGCGGGTCGTGGGTTCGAGCCCCACGGGGCCCA	IC3
GCF_022919715.1	Actinomycetota	-	Lys (TTT) 34/35	Lys (TTT) 34/35	ID:GCF_025997915.1|tRNA:Lys(TTT)|Percent_identity:96.364|Alignment_length:55	3092658	3092978	247	GCCCCCATAGCTCAGTTGGTTAGAGCAACGGACTTcaacagaaaataggagcgtcggcgcagaaatgcgtcgaatgaacgccgctgtatgctggaacaccctgagagcccgaggtactcgccgcaaggcagtgacaatccgagggattgggcaatcagcaggtaaccgcaagggaacctcagagactatacgcggcgcacctgaccggcttggccgaaggtggtgagatagtccagactgcaagccgcgcgagcggtggctggggagactcagtgcagcaggTTAATCCGTGGGTCGAGAGTTCGAGCCTCTCTGGGGGCA	IB2
GCA_001586195.1	Bacillota	-	Arg (TCT) 34/35	Arg (TCT) 34/35	ID:GCF_028771845.1|tRNA:Arg(TCT)|Percent_identity:100.0|Alignment_length:74	2430324	2430657	260	GTCTCAGTAGCTCAGCTGGATAGAGCAACGCCCTTtaagtatataggagcctttatacggaaaatgaacgtataaagtggacgacaccgtatcggtaaacccttaacagatcatgctgatggcaataccgaggaaacgagatcatttgaatggctttatgcaggtaaaatgattgcagcaatttaattgtgagaggttccgtagagactaaacgtgtcgcacctgaaatggtgaagttatagtccagaccaacaaattatacacatgtataagtagtgaaaactatagtggtaagCTAAGGCGTCGGTCGGGGGTTCGAATCCCTCCTGGGACG	IC3
GCF_003595195.1	Bacillota	-	Arg (TCT) 34/35	Arg (TCT) 34/35	ID:GCF_013046825.1|tRNA:Arg(TCT)|Percent_identity:100.0|Alignment_length:74	1510065	1510476	338	GTCTCGGTAGCTCAGCAGGATAGAGCAACGGCCTTcaagacaataggagcctttatagggaaacagaaacctataaagtggacgacactatatcggtgaagccttaacagtgtaagctgatggtaataccgaggaaacttacgatctcatctggggatttagatgctttaaaggattaagattttaacaggtcaatatggcttattaaaattttgagggtaaaagcaccaaagaataatcaaaagcttaatatattgcatgctaatgattatcgtgaggttccgtagagactacacgtgtcgcacctgaaatggtgaagatatagtccagactacaaacaacacaagttggtggcgaaagccatggtggtaagCTAAGCCGTCGGTCGGGGGTTCGAAT…	IC3
GCF_013282215.1	Bacillota	+	Arg (TCT) 34/35	Arg (TCT) 34/35	ID:GCF_945605565.1|tRNA:Arg(TCT)|Percent_identity:100.0|Alignment_length:72	1442448	1442825	304	GTCCCAGTAGCTCAGCTGGATAGAGCAACGGCCTTcaattaggagcctctgcaggaaaacagaaacctgcagagtggacggcactgtatcggtgaatccttaacaggtcatgctgatggtaacaccgaggaaacttacgatccccgcacaggggattcaggagtttcaaaggcttgggccactttgcccaagggtagagactccgaagaatcatccgatgcaaagggcatgggatgattgtgaggatccgtagagactatacgtgccgcacctgaaatggtgaagatatagtccagaccacaaacaatcattcttggtggcgaaagccatagtggtatgCTAAGCCGTCGGTCGGGGGTTCGAATCCCTCCTGGGATG	IC3
GCF_024362785.1	Bacillota	-	Arg (TCT) 34/35	Arg (TCT) 34/35	ID:GCF_029537375.1|tRNA:Arg(TCT)|Percent_identity:100.0|Alignment_length:74	565698	566066	295	GTCCCAGTAGCTCAGCTGGATAGAGCAACGGCCTTcaagaaaactaggagcctctgcagggaaacagaaacttgcagagtggacgacactatatcggtgaagccttaacagataacgctgatggtaataccgaggaaacttacgctctccttcgtggagaacaaggtgtttcaaaggatcaagtactatacttgagggtagaaacactaaaggataatcatatggttatcgtgaggatccgtagagactatacgtgtcgcacctgaaatggtgaagatatagtccagaccacaaacaatgtttgttggtggcgaaagccatagtggtaagCTAAGCCGTCGGTCGGGAGTTCGAATCTCTCCTGGGACG	IB3
GCA_022846035.1	Bacillota_A	-	Asn (GTT) 35/36	Asn (GTT) 35/36	ID:GCF_003628755.1|tRNA:Asn(GTT)|Percent_identity:100.0|Alignment_length:72	2106404	2106685	210	TCCTCAGTAGCTCAGCGGTAGAGCATTCGGCTGTttgcttgtaaaagcacaaaattagcagccctgtagggaaacttacaggtgaaaaccccgctaagtcggcgaaatctaagtccagtggatatgacaacgccgagcaaggaatccaaagattctatgtgtagagactttacacggggcacctaaagcgaaagcaatggtgaagacaaagtccggactacaatgcgaaagcaatgtggtgaagTAACCGAAGGGTCGTTGGTTCAAACCCAACCTGGGGAG	IC3
GCF_000018425.1	Bacillota_B	+	Ile2 (CAT) 33/34	Met (CAT) 33/34	ID:GCF_000024205.1|tRNA:Ile2(CAT)|Percent_identity:98.63|Alignment_length:73	532871	533195	252	GGGCCCATAGCTCAACGGTCAGAGCATCCGGCTcaaggcagcgagtctaagtcgggtttccgatatgacttggctgtcaagggctgcctggagagcaatctccaggtgaaacctgccaaattcggggaagcctaaaccgcaaggcacggtaatcccgagccaagcctctccggtcggaaccggtgaggaaggtgtagagactagacggcaggcaccctccaacgagggtgaagggatagtccagaccacaaacccgaaaggggcaacgaaagttgcagtgggaagCATAACCGGCTGGTTCCAGGTTCGAATCCTGGTGGGCCCA	IC3
GCF_000246855.1	Bacteroidota	+	Arg (TCT) 34/35	Arg (TCT) 34/35	ID:GCF_023100805.1|tRNA:Arg(TCT)|Percent_identity:98.649|Alignment_length:74	1513244	1513530	213	GGACCGGTAGCTCAGTTGGATAGAGCAGCTGCCTTcaaattactaggagccttataagggaaacgaaaccttataagtggatgccactatatcggtgaaaccttcctgcgcaagcagatggcaataccgaggaaacctgcaaggggttccgtagagactacacgtggcacacctgaaatggtgaagatatagtccagaccacaaatcctggctgtaagtcgggagcagggaaacctgtagagggtaagCTAAGCAGCAGGTCATTGGTTCGAATCCAATCCGGTTCA	IC3
GCF_009740285.1	Bacteroidota	+	Arg (TCT) 34/35	Arg (TCT) 34/35	ID:GCF_018595675.2|tRNA:Arg(TCT)|Percent_identity:100.0|Alignment_length:74	1715858	1716570	639	GGTCCGGTAGCTCAGCTGGATAGAGCAACTGCCTTtaatgaataggagccttacggtaggaaacaaaactccgtaagtggataccactgtatcggtgaacgcttcgatgactcgtcatcatgccaaccccgaggaaacttgagtttcgatttgtattttggaaagatgataacccatcacacaaaaaacaaaggcgatctcggtgtattgaaggcaaagcttgatctctttctgcaaggatatctggtattggtgcccgaaaccgaacatgcaccttttgatttagtcatttataaagatggcaaattcaaaacggttcaagtgaagtacagggctgtaaacaaacgtggagttatcgaaattccgtttcgtaattcttacagcactgcaaagggagta…	IC3
GCA_951812585.1	Bacteroidota	+	Arg (TCT) 36/37	Arg (TCT) 36/37	ID:GCA_951812345.1|tRNA:Arg(TCT)|Percent_identity:97.26|Alignment_length:73	1498475	1498762	214	GCGCCCGTAGCTCAACCGGATAGAGCAGCGGACTTCTacggcttgtgggccgcatgggggaaaccccacgcgtgtaagtggtcaaagtcggggaaacctacggagtagttgtgcatactcttgcatactctatggcaatcccgagccaagccccattggggaaggtgtagagactagacggccaccgccctcctctgtcacagagcgggcgaagggatagtccagggagtcgggaaaccggcacaaacctgAATCCGCAGGTTGCAGGTTCGAGTCCTGCCGGGCGTA	IC3
GCA_951812585.1	Bacteroidota	-	fMet (CAT) 33/34	Ile2 (CAT) 33/34	ID:GCF_009708215.1|tRNA:fMet(CAT)|Percent_identity:95.946|Alignment_length:74	2002152	2002528	303	CGCGGGGTGGAGCAGGCCGGTAGCTCACCGGGCTcaagctgcagcgcaggaaccgcgtccactgtaagagcagcgggcgcatgacgcacgaaggtataaccgccgacgctttcgtgtcctgcagtctgcgacgggctgcgtgtggaggaaactctcacgtgaacacctgtcaaaatcggggaagcctttggcggggtaatcccgagccaagccttggctttatgctgaggaaggtgtagagacttgacggcaggcaccctaacggcttggccgagggtgaagagaaagtccggaccacaaacggcgctttgccggcagtgaaaactgtagtggtgtgCATAACCCGGAGGTCGCGGGTTCAAATCCCGCCCCCGCCA	IC3
GCF_001988955.1	Bacteroidota	+	fMet (CAT) 33/34	Met (CAT) 33/34	ID:GCF_026278345.1|tRNA:fMet(CAT)|Percent_identity:100.0|Alignment_length:73	4923279	4923656	305	CGCGGGATGGAGCAGTTGGTAGCTCGTTGGGCTtaagattgtcagagaatgacaataacgattgcagggtcagttcatgtagcacacacagtgttgcgtggcgaatcgaaaggttcaggttctgcaattcttgggcggtatcggtggaaacgccgatatgtttacctgccaaattcggggaagccgttcgtgtggtaatcccgagccaagccaaacggaaacgtttggaaggtgtagagactgaatggtaggcaccctaacgtagagtcgagggtgaagagacagtccagactacaaattctgccgcaggcaggagcagcgaaagttgtagtagtaagCATAACCCAAAGGTCGCTGGTTCGAGTCCAGCTCCCGCTA	IC3
GCF_008728635.1	Bacteroidota	-	Ile2 (CAT) 36/37	Met (CAT) 36/37	ID:GCF_003149515.1|tRNA:Ile2(CAT)|Percent_identity:100.0|Alignment_length:74	3855171	3855524	280	GGGCCTATAGCTCAATCGGTTAGAGCAGCTGACTCATcaacaggcgttccttgaaaaaggaaaacctagcggtgcctcccggcaggaaactacgggatgagcagggggttaactcagggaaacctgttcggggcaaatggccccgatggcaatcctgagccaagccggggaacggtcatgatagtacccggaaggtgcagagactaggaagtgagcagaccatgcaatacgcttccaccaacgccccccacctaaccccgccccggcggatatggtgatgagatagtccaactactccgggaaaccggaggaaagtgAATCAGCAGGTCCTTGGTTCGATTCCAAGTGGGCCCA	IA1
GCF_030845195.1	Bacteroidota	-	Leu (TAA) 33/34	Leu (TAA) 33/34	ID:GCF_900638305.1|tRNA:Leu(TAA)|Percent_identity:93.023|Alignment_length:86	265543	265895	267	GCCCGGATGGTGGAATTGGTAGACACGAAGGACTcaagattgctgcggttgctcctttataacgcagcgggtttcttagaaaccatgggttgcccgatgagaaatcgtcggagtagaatccgtcaaattcggtgaacgcttctatggtgacataggtgccaataccgagccaagttcctgaaaaggaaaaggtgtagagacttgacggcggacacctaagcacattgtgtatggtgaagataaagtccagaccacaaacacctgggagattgaggtggtagcgaaagctatagatggtaagTAAAATCCTTTGGCCAGCAATGGCCGTGTGGGTTCAAGTCCCACTCCGGGTA	IC3
GCF_000974425.1	Bacteroidota	+	Leu (TAA) 34/35	Leu (TAA) 34/35	ID:GCF_014117325.1|tRNA:Leu(TAA)|Percent_identity:100.0|Alignment_length:85	318806	319132	242	GCCGGGATGGTGGAATTGGTAGACACGCCGGACTTaaagatttgagtgcgcgaatggaaacgttcgcagtagaaccgcttaaattcggggaaaccttatcaagtgtaacttgattggcaatcccgagccaagcccgttagagaaatctgacgtggaaggtgtagagacttaacaggcggcacctacttccttgccattggcaggatatggtgaagagaaagtccagaccacaaatcattgcaattggcaatgagcagcgaaagctgtagttggtacgAAAATCCTGTGGGCCTCAAGCCCGTGCGGGTTCGACTCCCGCTCCTGGTA	IC3
GCF_001988955.1	Bacteroidota	+	Leu (TAA) 34/35	Leu (TAA) 34/35	ID:GCF_011604685.1|tRNA:Leu(TAA)|Percent_identity:96.512|Alignment_length:86	5552514	5552835	236	GCCGGGATGGTGGAATCGGTAGACACGCCGGACTTaaaagttgagtgcccgattggaaacaatcggagtagaaccgcttaaattcggggaaaccttatcgagcaattgattggcaatcccgagccaagcctgccagcgacagttggtgtggaaggtgtagagacttaacaggcggcacctacgctctgcaaaaacggagtatggtgaagagaaagtccagaccacaaatcgttgcacagggcaacgagcagcgaaagctgtagttggtacgAAAATCCTGTGGGCTTTACGGCCCGTGCGGGTTCGACTCCCGCTCCTGGTA	IC3
GCF_006965485.1	Bacteroidota	-	Leu (TAA) 34/35	Leu (TAA) 34/35	ID:GCF_014117325.1|tRNA:Leu(TAA)|Percent_identity:100.0|Alignment_length:85	7884024	7884346	238	GCCGGGATGGTGGAATTGGTAGACACGCCGGACTTaaagcaatttgagtgcgcgaatggaaatgttcgcagtagaaccgcttaaattcggggaaaccttatcggtgacgattggcaatcccgagccaagcctactcacgaaagtgagtgtggaaggtgtagagacttaacaggcggcacctacgtcacgccagtagcgtgataaggtgaagagaaagtccagaccacaaatctttgcatagggcaaagagcagcgaaagctgtagttggtacgAAAATCCTGTGGGCCTCAAGCCCGTGCGGGTTCGACTCCCGCTCCTGGTA	IC3
GCF_021484805.1	Bacteroidota	-	Leu (TAA) 34/35	Leu (TAA) 34/35	ID:GCF_026278345.1|tRNA:Leu(TAA)|Percent_identity:98.837|Alignment_length:86	761147	761963	731	GCCGGGATGGCGGAATAGGTAGACGCGCAGGACTTagttctttgatattctggcggttttcggtgagattggcattaataaagatgtaggctcatggctcgctatcaatttgatgcactctttgaagatcattttgttacagtttgtaatgaagcggaaagtatggcgcaggccgctgtaacccttggtatgaattacaaaaccctttgttttcatgctaaaagacttggttgtttcaaaaccaaccaatctggaaagggaacgcagaaaaaaccctctaagcaggcggttccaatagaatctattttcgacggaacttactttacgtatcaaactcacaagctgaaaaagagattactgaaggaaggctacaaaaaacacgaatgtgaatcatgtggc…	IC3
GCA_951812585.1	Bacteroidota	-	Lys (TTT) 34/35	Lys (TTT) 34/35	ID:GCF_029983095.1|tRNA:Lys(TTT)|Percent_identity:98.246|Alignment_length:57	2387652	2388051	327	GATCCCATAGCTCAGTTGGTAGAGCATCTGACTTtgacatggagccttgtgcaggaaactgcacaagtggaggctgctgtatgctgggacgccctaaagcctgcgctacgctgtcacgcgtgacaatgcgcaggatatgtgggtaatcagcaggcaaccctgaaaggacggcctgggccgcgctgctggccgtgacagccagccgtgcggaatggtgcaggtcgtccgccgccttgtcggcaggagagccctcagaggccatacgcagcccaccctgtccaccgcgggtgaagagatggtccagaccacaacgctgtgtgcgcacaccgcgcaggcggccggtgaaagccggtgtggtaggTTAATCAGAGGGTCCCAGGTTCGAGCCCTGGTGGGATCA	IB4
GCA_004102645.1	Bipolaricaulota	+	Asn (GTT) 35/36	Asn (GTT) 35/36	ID:GCF_900465355.1|tRNA:Asn(GTT)|Percent_identity:100.0|Alignment_length:73	1015090	1015420	258	TCCCCGGTAGCTCAGTTGGCAGAGCAGCCGGCTGTagggactgcagcttctgcgggaaaccgcagtcgaaacaccgggtgaattcagggaagcctgctccagtcggcggaacgccgatcggaacggtaaccctgagcgaagcctgccgaaagggcaacgcgtaggcaggaacgtgcagagactagaggctgaggagcccttaccgataacgcctcacaagcgcccggcgccctaccctggaaacaggcgggcgatgagatagtccaagcccggcagaaacgtcggggcacttgTAACCGGCGGGCCGGAGGTTCGAGTCCTCCCCGGGGAG	IA1
GCF_016593255.1	Campylobacterota	-	Arg (TCT) 34/35	Arg (TCT) 34/35	ID:GCA_003945285.1|tRNA:Arg(TCT)|Percent_identity:100.0|Alignment_length:74	1439054	1439766	639	GCGCCCATAGCTCAGCTGGATAGAGCAACGGCCTTtagctattgttacatacgaaaaaaggagcctctatagggaaacggaacctatagagtggattgcactgtatcggggaacccttaacagatcgtgctgatggcaaccccgaggaaatctgtagtcgcaaaaggttgtgtagtatgcaccataccaaaaccaaaggcgacttaggtgttttgaaggctcaagtcgacctgtttgagcagggttatatgatcctgctgccccaaacggaacatgccccattcgatctttgtatatacaaagagggtcaattcaagagggtacaggtcaaatatagagctgttgacagcagaggatcggttaccatacatttccgttcttcatgggcggacaggcatg…	IC3
GCA_012516315.1	Cyanobacteriota	-	Arg (CCT) 36/37	Arg (CCT) 36/37	ID:GCA_020386575.1|tRNA:Arg(CCT)|Percent_identity:95.946|Alignment_length:74	4372625	4372952	254	GGGGCTGTGGCTCAGATGGATAGAGCAAGCGCCTCCTgaagaatcgggcaccatgtggggaaaccccttgtgtgaatgtggtcaaactcaaggaagcctaagtttatgtgaaccatgaataaggtaatcttgagccaagctctaacccctacggttggagaaggtgcagagactggttttgggagttggattaaacgacttcttgaacataacggccaccacctaagagcattctatgagtgcttatggtgaagggatagtccagagagtggggaaactcacacaaatctgAAGCGCTAGGTCGCCGGTTCGAGTCCGGCCAGTCCCG	IC3
GCA_016745315.2	Cyanobacteriota	+	Arg (CCT) 36/37	Arg (CCT) 36/37	ID:GCA_020386575.1|tRNA:Arg(CCT)|Percent_identity:95.946|Alignment_length:74	2407532	2407859	254	GGGGCTGTGGCTCAGATGGATAGAGCAAGCGCCTCCTgaagaatcgggcaccatgtggggaaaccccttgtgtgaatgtggtcaaactcaaggaagcctaagtttatgtgaaccatgaataaggtaatcttgagccaagctctaacccctacggttggagaaggtgcagagactggttttgggagttggattaaacgacttcttgaacataacggccaccacctaagagcattctatgagtgcttatggtgaagggatagtccagagagtggggaaactcacacaaatctgAAGCGCTAGGTCGCCGGTTCGAGTCCGGCCAGTCCCG	IC3
GCA_018141785.1	Cyanobacteriota	+	Arg (CCT) 36/37	Arg (CCT) 36/37	ID:GCF_002368395.1|tRNA:Arg(CCT)|Percent_identity:94.595|Alignment_length:74	703565	703893	255	GGGGCTGTGGCTCAGTTGGATAGAGCAAGCGCCTCCTgaaatatcgggcaccatgataggaaacttcatcggtgaatggggtcaaattcaaggaagcctaagtctggcaacggatagggtaatcttgagccaagctctaccaccccagtagagaaggtgcagagactggttgtagcaattaggggtattctaacaaatcacaaggctgctacaacataacggctgccacctaagggctgattgcctatggtgaagggatagtccggagagtggggaaactcacacaaatctgAAGCGCTAGGTCGCCGGTTCAAATCCGGCCAGTCCCG	IC3
GCA_022701255.1	Cyanobacteriota	+	Arg (CCT) 36/37	Arg (CCT) 36/37	ID:GCA_020386575.1|tRNA:Arg(CCT)|Percent_identity:95.946|Alignment_length:74	1200579	1200894	242	GGGGCTGTGGCTCAGATGGATAGAGCAAGCGCCTCCTgaagaatcgggcaccctgcgaggaaactctaggagtgaatgtggtcaaatttggtgaaacctaaagagttcgtgggttcctatgactctaaggcaataccaagccaagcctgagttcattgcgattaaacaatcgcctatattgaaatcaggaaggtttagagactagacggtcaccacctaaaggctacaagcctatggtgaaggtatagtccagagagtggggaaactcacacaaatctgAAGCGCTAGGTCGCCGGTTCGAACCCGGCCAGTCCCG	IC3
GCA_022701275.1	Cyanobacteriota	+	Arg (CCT) 36/37	Arg (CCT) 36/37	ID:GCA_020386575.1|tRNA:Arg(CCT)|Percent_identity:95.946|Alignment_length:74	2242550	2242865	242	GGGGCTGTGGCTCAGATGGATAGAGCAAGCGCCTCCTgaagaatcgggcaccctgcgaggaaactctaggagtgaatgtggtcaaatttggtgaaacctaaagagttcgtgggttcctatgactctaaggcaataccaagccaagcctgagttcagcgcgattaaacaatcgcctatattgaaatcaggaaggtttagagactagacggtcaccacctaaaagctgcaagcatatggtgaaggtatagtccagagagtggggaaactcacacaaatctgAAGCGCTAGGTCGCCGGTTCGAACCCGGCCAGTCCCG	IC3
GCF_000025125.1	Cyanobacteriota	+	Arg (CCT) 36/37	Arg (CCT) 36/37	ID:GCA_020386575.1|tRNA:Arg(CCT)|Percent_identity:91.892|Alignment_length:74	1396594	1396922	255	GGGGCTATAGCTCAGTTGGATAGAGCAAGCGCCTCCTgaagttcgggcattctgattggaaacatcagacatgaatgtggtcaaattcaaggaaacctaagttcttattgggataaggcaatcttgagccaagctctaaacccctttttagagaaggtgcagagactggttatcagcatttagggaaaagttttaatttaaaaagctgatagcattacggccaccacctaaggataaatactatctagggtgaagggatagtccagagagtaaggaaacttacacaaatctgAAGCGCTAGGTCGCTGGTTCGAATCCAGCTAGTCCCG	IC3
GCF_000316575.1	Cyanobacteriota	-	Arg (CCT) 36/37	Arg (CCT) 36/37	ID:GCF_000316625.1|tRNA:Arg(CCT)|Percent_identity:95.946|Alignment_length:74	3731325	3732231	833	GGGGCTGTAGCTCAGATGGATAGAGCGAGCGCCTCCTgaattatcgggcaccatgaaggaaactttgtgagtgaatgtggtcaaattcaaggaaccctaagtctgatgacagataaggcaatcttgagccaagctctacaattttacttttagtagagaaggtgcagagactggttttaaggagaaaaaagatagactatcatgtcttatcaaaagtagagcaaagaggtattctggttggaatgttattaggtgacggaggtagaagtaagaaaaacttctttatccaacattcatctaagcaagaagagtacattttgtttaaaaaatatcttcttgaagaaataacaggaaaatcagttaatatccgacgatgggatacaaaagaaggctatagcc…	IC3
GCF_000316605.1	Cyanobacteriota	-	Arg (CCT) 36/37	Arg (CCT) 36/37	ID:GCF_002368395.1|tRNA:Arg(CCT)|Percent_identity:94.595|Alignment_length:74	4341211	4341584	300	GGGGCTGTGGCTCAGTTGGATAGAGCAAGCGCCTCCTaaagaaatttgggcatcatggtcggaaacgccattgatgaatgtggtcaaattcagggaaacctaaaggttaatgttttggtgatttctacggtgatcgccatccccaaacccagggcaatcctgagccaaactctattatcctcagatagagaaggtgcagagactaggtgttgggaacgaggcatttcatactaaaaccatcccacaacataacggccaccacctacggaaattttcaatccaatatttctatggtgaagagatagtccagagagtcggggaaacccacacaaatctgAAGCGCTAGGTCGCCGGTTCAAATCCGGCCAGTCCCG	IC3
GCF_000317025.1	Cyanobacteriota	-	Arg (CCT) 36/37	Arg (CCT) 36/37	ID:GCF_022376295.1|tRNA:Arg(CCT)|Percent_identity:93.243|Alignment_length:74	3919193	3919524	258	GGGGCTGTAGCTCAGCAGGATAGAGCAAGCGCCTCCTgaatcatcgggcaccataaaggaaactttatgggtgaatgtggtcaaattcaagggagcctaagtctggtaacggataaggtaatcttgagccaagctctacttccccagtagagaaggtgcagagactggttgtaggaaacgatggggaaaaacaaacttataagtaaacttcctacaacataacggccaccacctacaggcaagatgcctacggtgaaggaatagtccagagagtgaggaaactcacactaatctgAAGCGCTAGGTCGCCGGTTCGATTCCGGCCAGTCCCG	IC3
GCF_000829235.1	Cyanobacteriota	+	Arg (CCT) 36/37	Arg (CCT) 36/37	ID:GCA_020386575.1|tRNA:Arg(CCT)|Percent_identity:94.595|Alignment_length:74	1184749	1185083	261	GGGGCTGTGGCTCAGTAGGATAGAGCAAGCGCCTCCTgaagtgtcgggcatcatggacggaaacgccatagatggatgtggtcaaattcaaggaagcctaagtcttcttaaagataaggtaatcttgagccaagctctaagtccctggtagagaaggtgcagagactggttgtaggtcgccaaagggacacaaaaacaatagggctaatcatgtctacaacataacggccaccacctaaggacatcaagtctagggtgaaggaatagtccagagagtgaggaaactcacactaatctgAAGCGCTAGGTCGCCGGTTCGAATCCGGCCAGTCCCG	IC3
GCF_003574135.1	Cyanobacteriota	+	Arg (CCT) 36/37	Arg (CCT) 36/37	ID:GCF_002368395.1|tRNA:Arg(CCT)|Percent_identity:93.243|Alignment_length:74	1194220	1194554	261	GGGGCTGTGGCTCAGTAGGATAGAGCAAGCGCCTCCTgaagtatcgggcatcatggacggaaacgccatagatggatgtggtcaaattcaaggaagcctaagtcttcttaaggataaggtaatcttgagccaagctctacgtccctggtagagaaggtgcagagactggttgtagctcgccaaagggaaacaaaggcagtagggctaataatgtctacaacataacggccaccacctaaggacatcaggtctagggtgaaggaatagtccagagagtggggaaactcacaccaatctgAAGCGCTAGGTCGCCGGTTCAAATCCGGCCAGTCCCG	IC3
GCF_012295525.1	Cyanobacteriota	-	Arg (CCT) 36/37	Arg (CCT) 36/37	ID:GCA_020386575.1|tRNA:Arg(CCT)|Percent_identity:94.595|Alignment_length:74	810938	811853	842	GGGGCTGTGGCTCAGTAGGATAGAGCAAGCGCCTCCTgaaaactcgggcaccgtaggggaaactctacgagtgaatgtggtcaaactcaaggaagcctaagtcggtcgatgccgatacggtaatcttgagccaagctctaccgaactccggtagagaaggtgcagagactggtttgaagacgcccgcatccagatggactacaatgtctcatcgaaaatagagcaacggggcattttaacgggaatgttgttgggtcatgccaaacgccgtaaagagaatttctttatcgttcatggcgaccgacagcagggctatctcgcctacaaacaagagattctcgaagccattacccgcaagcgtgtcggcgttcgccagcgtttctcgcgacgaggacgagt…	IC3
GCF_016446395.1	Cyanobacteriota	+	Arg (CCT) 36/37	Arg (CCT) 36/37	ID:GCF_022376295.1|tRNA:Arg(CCT)|Percent_identity:94.595|Alignment_length:74	1493245	1494212	894	GGGGCTGTAGCTCAGATGGATAGAGCGAGCGCCTCCTgaaaatcgggcactctgggggaaactccagaagtgaatgtggtcaaactcaaggaagcctaagtcaattccgggtggctcatgtggtgatcgggaaacagataaggtaatcttgagccaagctctacccccattgtggggagagaaggtgcagagactggtttgaggcaggagccaagatggactacgatgtctcatctaaagtagagcgccggggaatcctggcgggaatgctcttgggcaaagggtatagaaaccaaaacaacttctatatccaggatgcgggcgatcgagaggaatatctcatattcaaaaaagacatcctcgaacaaatcaccagcaaacccgtgagcctgcaacggt…	IC3
GCF_020885515.1	Cyanobacteriota	+	Arg (CCT) 36/37	Arg (CCT) 36/37	ID:GCA_020386575.1|tRNA:Arg(CCT)|Percent_identity:91.892|Alignment_length:74	312633	312961	255	GGGGCTATAGCTCAGTTGGATAGAGCAAGCGCCTCCTgaagttcgggcattctgagtggaaacttcagaaatgaatgtagtcaaattcaaggaaacctaagtctccattgagatacggcaatcttgagccaagctctaaaaccctttttagagaaggtgcagagactggttatcagtatttagggaaaagttgttttaaataagctgataacattacggctaccacctaaggataaaataatatctagggtgaaggaatagtccagagagtaaggaaacttacacgaatctgAAGCGCTAGGTCGCTGGTTCGAATCCAGCTAGTCCCG	IC3
GCF_029919255.1	Cyanobacteriota	+	Arg (CCT) 36/37	Arg (CCT) 36/37	ID:GCA_020386575.1|tRNA:Arg(CCT)|Percent_identity:94.595|Alignment_length:74	1209829	1210163	261	GGGGCTGTGGCTCAGTAGGATAGAGCAAGCGCCTCCTgaagtgtcgggcatcatggacggaaacgccatagatggatgtggtcaaattcaaggaagcctaagtcttcttacagataaggtaatcttgagccaagctctacgtccctggtagagaaggtgcagagactggttgtaggtcgccaaagggaaacaaaagcagtagggctaatcatgtctacaacataacggccaccacctaaggacatcaagtctaaggtgaaggaatagtccagagagtggggaaactcacaccaatctgAAGCGCTAGGTCGCCGGTTCGAATCCGGCCAGTCCCG	IC3
GCF_947331815.1	Cyanobacteriota	+	Arg (CCT) 36/37	Arg (CCT) 36/37	ID:GCA_020386575.1|tRNA:Arg(CCT)|Percent_identity:94.595|Alignment_length:74	1567341	1567674	260	GGGGCTGTGGCTCAGCAGGATAGAGCAAGCGCCTCCTgaggttcgggcatcatggatggaaacaccatggatgaatgtggtcaaattcaaggaagcctaagtcttcttaatgataaggtaatcttgagccaagctctacgtccctggtagagaaggtgcagagactggttgtagatcgccaaagggaaataaaaacagtaaggcgaatcatatctacaacataacggccaccacctaagggcatcaagtctaaggcgaaggaatagtccagagagtggggaaactcacaccaatctgAAGCGCTAGGTCGCCGGTTCGAATCCGGCCAGTCCCG	IC3
GCA_022701255.1	Cyanobacteriota	-	Asn (GTT) 35/36	Asn (GTT) 35/36	ID:GCF_012295525.1|tRNA:Asn(GTT)|Percent_identity:97.222|Alignment_length:72	1344336	1344709	302	TCCTCGGTAGCTCAGTGGCAGAGCGGTCGGCTGTaatgaatgcaagcctttggcatcaaccaaaagccctagtgacatagcagctctatccggtaacggatactgaaaaatcgggtgaattcaaggaaaccgcagcactttgggtggcggcaatcttgagccaagtctggcgaaaggcagcggttacgatcgcaagtacccaggaaggtgcagagactagagatgaggagcctaaccaataaatctcatagcgcccgacatccgacgacagatcacaaacatgatttgtagggatgatgaaatagtccgcgcccttcggaaacgttgggataagtgTAACCGATTGGTCGTAGGTTCAAATCCTACCCGGGGAG	IA1
GCA_022701275.1	Cyanobacteriota	+	Asn (GTT) 35/36	Asn (GTT) 35/36	ID:GCF_012295525.1|tRNA:Asn(GTT)|Percent_identity:97.222|Alignment_length:72	1153589	1153962	302	TCCTCGGTAGCTCAGTGGCAGAGCGGTCGGCTGTaatgaatgcaagcctttggcatcacccaaaagccctagtgacatagcagctctatccggtaacggatactgaaaaatcgggtgaattcaaggaaaccgcagcacttcgggtggcggcaatcttgagccaagtctggcgaaaggcagcggttacgatcgcaagtagccgggaaggtgcagagactagagatgaggagcctaaccaataaatctcatagcgcccgacatccgacgacagatcacaaacatgatttgtagggatgatgaaatagtccgcccccttcggaaacgttgggataagtgTAACCGATTGGTCGTAGGTTCAAATCCTACCCGGGGAG	IA1
GCF_016446395.1	Cyanobacteriota	+	Asn (GTT) 35/36	Asn (GTT) 35/36	ID:GCF_012295525.1|tRNA:Asn(GTT)|Percent_identity:100.0|Alignment_length:72	732803	733156	282	TCCTCGGTAGCTCAGTGGTAGAGCGGTCGGCTGTcaggcacaaatggaaaaacctatagggttttacaccattgccaacctagcagcgctactcggtaacgagtagtggaaaatcgggtgaattcagggaagccgcagcacttcgggtggcgggaatcctgagccaagtctggtcaagggcagcgataacacgctggtagccagaaaggtgcagagactaggaatgaggagcccatccaataagttccacagcgcccgacatcccacgcggatgatgagatagtccactcctagcagaaatgcttgggataaagtgTAACCGATTGGTCGTAGGTTCGAATCCTACCCGGGGAG	IA2
GCA_017164015.1	Cyanobacteriota	+	fMet (CAT) 33/34	Met (CAT) 33/34	ID:GCF_013343235.1|tRNA:fMet(CAT)|Percent_identity:100.0|Alignment_length:74	8059846	8060163	244	CGCGGGATAGAGCAGCCTGGTAGCTCGTCGGGCTcaagttgcgagattgactaaacgcttatcagttagtcttgcattgggcggtatacggagaaactcgtatacgtttacctgtcaaactcggggaagccattagcgtggtaatcccgaaccaagctcccgaaaaggagaaggtgtagagactggaaggcaggcaccctaacgttaatggcgagggtgaagggacagtccagaccacaaaccagtttaactgggcaacgaaagttgtagttggtaagCATAACCCGAAGGTCAGTGGTTCAAATCCACTTCCCGCCA	IC3
GCA_025370055.1	Cyanobacteriota	-	fMet (CAT) 33/34	Met (CAT) 33/34	ID:GCF_029919255.1|tRNA:fMet(CAT)|Percent_identity:98.649|Alignment_length:74	4762862	4763589	654	CGCGGGATAGAGCAGCCTGGTAGCTCGTCGGGCTcgaatcgcaaggttaacaatgagtaccaaactcaaaggagacatcgcagaacaagcagccatccttcatgcaatgaagcttggttggagggttctaaagccaatcggagaccgtctagcctatgacttagttttcgacgttgaaggatctctgttgaaagtgcaggtaaaaagttcttggtttgatgaaaaagctaacaactatgttgtagataatcgtcggactaagacaaaccgcagaataatgcttagagaagtttatgaccaatctgactttgattttgcccttgcctatatttaaaaccttgatctgttttatgtgtttccggtagatgtttctatcagttatggcagtgagattcactt…	IC3
GCF_000011385.1	Cyanobacteriota	-	fMet (CAT) 33/34	Met (CAT) 33/34	ID:GCF_000013225.1|tRNA:fMet(CAT)|Percent_identity:98.611|Alignment_length:72	3218468	3218807	266	CGCGGGGTAGAGCAGTCTGGTAGCTCGTCGGGCTcgaacagcaggttcaggggttcagcgttacgtcaggcgctagaccacatcaaacctgggtctgcatatgggctgtacagggagtaacccttgtacgaactcctgccaaattcggggaagcctcagacggggtaatcccgagccaagctccagaaatggagaaggtgtagagactggatggcaggcaccctaacgggtacgccgagggtgaagggacagtccagaccccaaactgcgaaagcaggcagcggaagctgtagtggtacgCATAACCCGAAGGTCACTGGTTCAAATCCAGTCCCCGCAA	IC3
GCF_000284455.1	Cyanobacteriota	+	fMet (CAT) 33/34	Met (CAT) 33/34	ID:GCF_029919255.1|tRNA:fMet(CAT)|Percent_identity:100.0|Alignment_length:74	2788848	2789576	655	CGCGGGATAGAGCAGTCTGGTAGCTCGTCGGGCTcaggtcgcaagatgtaaaccatgagcactaagcttaagggtgacattgcagagcaagccgccattcttcgtgcattgaagcttggttggggggttctgaagccattgggagaccgtctttcttacgatttggtctttgatgtcgaagggatccttctgaaggtgcaggttaaaagctcctggttcagcgaaaagactggcaactatgttgttgacaatcgcagaacaaggacaaacagaagaaacattgttagatctccttatcgtgggaatgactttgattttgctgttgcctacgtcgaagaacttgagctgttttacgtcttcccggttgatgtctttatcagttacggcagtgaaattcac…	IC3
GCF_000484535.1	Cyanobacteriota	+	fMet (CAT) 33/34	Met (CAT) 33/34	ID:GCF_000013225.1|tRNA:fMet(CAT)|Percent_identity:98.611|Alignment_length:72	1286518	1286858	267	CGCGGGGTAGAGCAGTCTGGTAGCTCGTCGGGCTcgaacagcaggtccagggggcaaagcgccacgccaagcgccagccacaccaaactcggttcctgcaatgggctccataagaagaaactcttatgggaccacctgccaaagtcggggaagcctcaggcggggtaatcccgagccaagctccagaaatggagaaggtgtagagactggatggcaggcaccctaacgtacccagtcgagggtgaagggacagtccagaccccaaactgcgcaagcaggcagcggaagctgtagtggtacgCATAACCCGAAGGTCACTGGTTCAAATCCAGTCCCCGCAA	IC3
GCF_018389385.1	Cyanobacteriota	-	fMet (CAT) 33/34	Met (CAT) 33/34	ID:GCF_000013225.1|tRNA:fMet(CAT)|Percent_identity:100.0|Alignment_length:72	2421956	2422295	266	CGCGGGGTAGAGCAGCCTGGTAGCTCGTCGGGCTcagaccgcaaatcggggataaagcgtctcgtcaaacgccttatcacaccaaacccggttctgcaaagggctgtatagaaggaaacttctgtatgaatacctgccaaattcggggaagcctctagcgtggtaatcccgagccaagccccagcaatggggaaggtgtagagacttgatggtaggcaccctcctggtttaggccagtgggtgaagggaaagtccagaccccaaactgcgcaagcaagcagcgaaagctgtagtggtatgCATAACCCGAAGGTCACTGGTTCAAATCCAGTCCCCGCAA	IC3
GCA_012516315.1	Cyanobacteriota	-	Leu (TAA) 34/35	Leu (TAA) 34/35	ID:GCA_022701275.1|tRNA:Leu(TAA)|Percent_identity:94.118|Alignment_length:85	3278610	3278965	271	GGGGGCGTGGCGGAATGGTAGACGCTACGGACTTagaaaactgagccttggggtgagaaatccctcaagtgacggctctcaaactcagggaaacctaaatctgttcgcagacaaggcaatcctgagccaagcctttgaaggggtgaaggaaatacctaatttctggaacttcttgatcggaaggtgcagagactcgacgggagctaccctaacgttaagccgagggtaaagggagagtccaattctcaaggcaattaggcggggatcaacctacctgatgctgtagcgaaagctgcgagaggatgAAAATCCGTTGACCTTCACCGGTCGTGTGGGTTCAAGTCCCACCGCCCCCA	IC3
GCA_016745315.2	Cyanobacteriota	-	Leu (TAA) 34/35	Leu (TAA) 34/35	ID:GCA_022701275.1|tRNA:Leu(TAA)|Percent_identity:94.118|Alignment_length:85	2879087	2879442	271	GGGGGCGTGGCGGAATGGTAGACGCTACGGACTTagaaaactgagccttggggtgagaaatccctcaagtgactgctctcaaactcagggaaacctaaatctgttcgcagacaaggcaatcctgagccaagcccttgaaggggtgaaggaaatacctaatttctggaacttcttgatcggaaggtgcagagactcgacgggagctaccctaacgttaagccgagggtaaagggagagtccaattctcaaggcaattaggcggggatcaacctacctgatgctgtagcgaaagctgcgagaggatgAAAATCCGTTGACCTTCACCGGTCGTGTGGGTTCAAGTCCCACCGCCCCCA	IC3
GCA_017164015.1	Cyanobacteriota	+	Leu (TAA) 34/35	Leu (TAA) 34/35	ID:GCF_000317635.1|tRNA:Leu(TAA)|Percent_identity:94.118|Alignment_length:85	3811966	3812352	302	GGGGGTGTGGCGGAATGGTAGACGCTACGGACTTagctaactgagccttgaaggagaaatccctcaagtggatgctctcaaactcagggaaacctaaatctggtgacagacatggcaatcctgagccaagctgaagaaagtactgagcgctgagttctaagtggtgagtaagtttaaaactcataacttttaactcataactcctaactaattcggaaggtgcagagactcgacgggagctaccctaacgtaaagtcgagggtaaagagagagtccaattcttaaagcccaaggttggtaaagctgtcaggcagtagtgaaagctacagaagaatgAAAATCCGTTGACCGTAAAAGGTCGTGAGGGTTCAAGTCCCTCCACCCCCA	IC3
GCA_927797885.1	Cyanobacteriota	-	Leu (TAA) 34/35	Leu (TAA) 34/35	ID:GCA_022701275.1|tRNA:Leu(TAA)|Percent_identity:96.471|Alignment_length:85	272740	273060	237	GGGGGCGTGGCGGAATGGTAGACGCTACGGACTTaagctattgagccttgggggagaaatcccacaagtgaatgctctcaaattcagggaaacctaaccctactgcggtagatatggcaatcctgagccaagccggggatttgcccggaaggtgcagagactcgacgggagctaccctagcgaagccggtgcgtccggtcaacttcgtgggtaaagggagagtccgattctccaggggtatgtgccctccggcgaaagtcggtggaggatgAAAATCCGTTGACCCTAAAGGTCGTGAGGGTTCAAGTCCCTCCGCCCCCA	IC3
GCF_000010065.1	Cyanobacteriota	-	Leu (TAA) 34/35	Leu (TAA) 34/35	ID:GCF_026802175.1|tRNA:Leu(TAA)|Percent_identity:90.476|Alignment_length:84	1216906	1217229	240	GGGGGCGTGGCGGAACGGTAGACGCAGCGGACTTagaaaactgggcctcgatcgcgaaagggatcgagtggcagctctcaaactcagggaaacctaaaactttaaacattaaagtcatggcaatcctgagccaagctaaagctaaacaactaacagctttagaaggtgcagagactagacgggagctaccctaacggattcagccgagggtaaagggatagtccaattctcaacatcgcgattgttgatggcagcgaaagttgcagagagaatgAAAATCCGCTGACTGTAAAGGTCGTGAGGGTTCGAGTCCCTCCGCCCCCA	IC3
GCF_000011345.1	Cyanobacteriota	-	Leu (TAA) 34/35	Leu (TAA) 34/35	ID:GCA_022701275.1|tRNA:Leu(TAA)|Percent_identity:93.023|Alignment_length:86	2355793	2356120	242	GGGGGCGTGGCGGAATGGTAGACGCTGCGGACTTaagcaattgagccttagtagagaaatctattaagtgaatgctctcaaattcagggaaacctacgtttgtccacagggcaaatatggcaatcctgagccaagccgtttcccaggagcctccctacggaaacggaaggtgcagagactcgacgggagctaccctaccgtagatcctctacgcgggtaaagggagagtccaatcctcaacacccaaggggtggtcgcgaaagcggcaggaggatgAAAATCCGTTGACCTTAAACAAGTCGTGAGGGTTCAAGTCCCTCCGCCCCCA	IC3
GCF_000025125.1	Cyanobacteriota	+	Leu (TAA) 34/35	Leu (TAA) 34/35	ID:GCF_021379005.1|tRNA:Leu(TAA)|Percent_identity:95.181|Alignment_length:83	33203	33520	235	GGGGGCGTGGCGGAATGGTAGACGCTACGGACTTaaataattgagccttgttaaagagatttaacaagtgtaagttctcaaattcagggaatcctaagtctttgttaatctatgatttagataaggcaatcctgagccaagcttattcttataaaagattaggaaggtgcagagactcgacgggaactaccctgtattaaataaagggtaaagagagagtccaattcttaaagtctaattagataatagcgaaagctatataagggatgAAAATCCGTTGACCGCAAGGTCGTGAGAGTTCAAGTCTCTCCGCCCCCA	IC3
GCF_000316575.1	Cyanobacteriota	-	Leu (TAA) 34/35	Leu (TAA) 34/35	ID:GCA_022701275.1|tRNA:Leu(TAA)|Percent_identity:92.941|Alignment_length:85	1651348	1651703	271	GGGGGTGTGGCGGAATGGTAGACGCTACGGACTTagataactgagccttgctagagaaatctttcaagtgtaagctctcaaactcagggaaacctaaatctgattacagacatggcaatcctgagccaagcccaaaaattgaagatttaagattgtgttgacaatcgaaaatcccaaattatgggaaggtgcagagacccgacgggagctaccctaacgttaagtcgagggtaaagggagagtccaattcttaaagccgatagtaattaaagctatcaggcagcagcgaaagttgcggaagaatgAAAATCCGTTGACCTTAAACGGTCGTGGGGGTTCAAGTCCCCCCACCCCCA	IC3
GCF_000316625.1	Cyanobacteriota	-	Leu (TAA) 34/35	Leu (TAA) 34/35	ID:GCA_022701275.1|tRNA:Leu(TAA)|Percent_identity:92.941|Alignment_length:85	6017887	6018254	283	GGGGGTGTGGCGGAATGGCAGACGCTACGGACTTagaaaactgagccttgaggaagaaattcttcaagtggaagctctcaaactcagggaaacctaaatctggtttcagacaaggcaatcctgagccaagcccaaaaattttagattttaaattttagattttagattgcacttcagtccaaaattcaaaatccaaaatccaaaattaaagggaaggtgcagagactcgacgggagctaccctaacgtcaaggcgagggtaaagagagagtccaattctcaaaaccggaaggtagtagtgaaagctgcaagagaatgAAAATCCGTTGACCTTAAACGGTCGTGAGGGTTCAAGTCCCTCCACCCCCA	IC3
GCF_000317025.1	Cyanobacteriota	-	Leu (TAA) 34/35	Leu (TAA) 34/35	ID:GCA_022701275.1|tRNA:Leu(TAA)|Percent_identity:95.294|Alignment_length:85	3605759	3606093	250	GGGGGCGTGGCGGAATGGTAGACGCTACGGACTTaaaaaaattgagccttggcagagaaatctgtcatgcgaacgctctcaaattcagggaaacctaagtctggcaacagatatggcaatcctgagccaagccttaatcaaggaaaaaaacatttttaccttttaccttgaaaggaaggtgcagagactcaacgggagctaccctaacaggtcaagctgagggtaaagagagagtccaattctcaaagccagcagatggcagtagcgaaagctgcgggagaatgAAAATCCGTTGACCCTAAAAGGTCGTGAGGGTTCAAGTCCCTCTGCCCCCA	IC3
GCF_000317045.1	Cyanobacteriota	+	Leu (TAA) 34/35	Leu (TAA) 34/35	ID:GCA_022701275.1|tRNA:Leu(TAA)|Percent_identity:95.294|Alignment_length:85	729630	729958	244	GGGGGCGTGGCGGAATGGTAGACGCTACGGACTTaaggaaattgagccttggcggagaaatctgctaagtgaatgctctcaaactcagggaaacctaaatctgccccaaatcggcagacacggcaatcctgagccaagccgaagccaaacgcttcggaaggtgcagaggcccgacgggagctaccctaacgtcaagccgagggtaaagggagggtccaattctcaaagcccgctcgccaaaggcgaagcggcgcagtggcgaaagctacgcgggaatgAAAATCCGTTGACCCTAAACGGTCGTGAGGGTTCGAGCCCCTCCGCCCCCA	IC3
GCF_000829235.1	Cyanobacteriota	-	Leu (TAA) 34/35	Leu (TAA) 34/35	ID:GCF_021379005.1|tRNA:Leu(TAA)|Percent_identity:95.181|Alignment_length:83	2191651	2191957	224	GGGGGCGTGGCGGAATGGTAGACGCTACGGACTTaacgaaattgagccttgttagagaaatctatcaagtgaccgctctcaaactcagggaaacctaagtctgaaatgcagataaggcaatcctgagccaagcctcataattttgaggaaggtgcagagactcgacgggagctaccctaacacgtaaggctgagggtaaagagagagtccaattcttaaagccaatacttcggcaatagcgaaagctataagagaatgAAAATCCGTTGACCGCAAGGTCGTGAGAGTTCAAGTCTCTCCGCCCCCA	IC3
GCF_002075285.3	Cyanobacteriota	-	Leu (TAA) 34/35	Leu (TAA) 34/35	ID:GCF_021379005.1|tRNA:Leu(TAA)|Percent_identity:95.238|Alignment_length:84	3153506	3153852	263	GGGGGCGTGGCGGAATGGTAGACGCTACGGACTTagacaactgagccttggtggagaaatctgccaagtgaacgctctcaaactcagggaaacctacctccagtgaggatttcagcctattctcctggacatggcaatcctgagccaagccgatggacagtcgtctcgccatcggaaggtgcagaggcccgacgggagctaccctaacgtcaagccgagggtaaagggagggtccaattctcaaaaccgtggccacgacttggtgccactggcagcagtgaaaactgcaggagaatgAAAATCCGTTGACCGTTAAGGTCGTGAGGGTTCAAGTCCCTCCGCCCCCA	IC3
GCF_002368395.1	Cyanobacteriota	+	Leu (TAA) 34/35	Leu (TAA) 34/35	ID:GCF_030323025.1|tRNA:Leu(TAA)|Percent_identity:95.294|Alignment_length:85	37689	38098	325	GGGGGTGTGGCGGAATGGTAGACGCTACGGACTTaagtaaattgagccttgttagagaaatttgacaagtgaatgctctcaaactcagggaaacctaagtttttaaacgtcagtaagtttagaaatatggcaatcctgagccaagtcccagaaactgtaaataaactagaaagtaaactatttcaataaaaattcttgagatatgtactttcgggttattgcctgactgggaaaggtgcagagactcgacgggagctaccctaacgtcaagacgagggtaaagagagagtccaattctcaaaacccagttaattttcagtaattaactgtacggtagtagtgaaagctacaggagaatgAAAATCCGTTGACCTTAAACGGTCGTAAGGGTTCAAGTCC…	IC3
GCF_002754935.1	Cyanobacteriota	+	Leu (TAA) 34/35	Leu (TAA) 34/35	ID:GCA_022701275.1|tRNA:Leu(TAA)|Percent_identity:93.023|Alignment_length:86	1325728	1326089	276	GGGGGCGTGGCGGAATGGTAGACGCTGCGGACTTaagaaattgagccttagtagagaaatctattaagtgactgctctcaaactcagggaaacctacgtttgcccttggcaaatatggcaatcctgagccaagccgagttcatcaggggcgatcgcttgtttggcaggctctgtcagtacggcgattatcgatgaacgcggaaggtgcagagactcgacgggagctaccccaccgtaggcattctacgcgggtaaagggagagtccaatcctcaacaccttggggtggtcgcgaaagcgtcaggaggatgAAAATCCGTTGACCTTAAACAAGTCGTGAGGGTTCAAGTCCCTCCGCCCCCA	IC3
GCF_003367075.2	Cyanobacteriota	-	Leu (TAA) 34/35	Leu (TAA) 34/35	ID:GCA_020386575.1|tRNA:Leu(TAA)|Percent_identity:92.941|Alignment_length:85	3658166	3658488	238	GGGGGTGTGGCGGAATGGTAGACGCTGCGGACTTagaaaagtgagccttgatagagaaatccttcaagtgtaagctctcaaactcagggaaacctaaatctgataagatttaatcaaacagacaaggcaatcctgagccaagcccagtagacttttatgtttctgggaaggtgcagagactcgacgggagctaccctaacgtgaaggcgagggtaaagggagagtccaattcttaaaaccccaaaggtagtagcgaaagctgcaggagaatgAAAATCCGTTGACTGTAGAAAGTCGTGGGGGTTCAAGTCCCCCCACCCCCA	IC3
GCF_003555505.1	Cyanobacteriota	-	Leu (TAA) 34/35	Leu (TAA) 34/35	ID:GCA_022701275.1|tRNA:Leu(TAA)|Percent_identity:93.023|Alignment_length:86	1553056	1553380	239	GGGGGCGTGGCGGAATGGTAGACGCTGCGGACTTaagaaattgagccttagtagagaaatctattaagtgaatgctctcaaattcagggaaacctacgtttgtccatagggcaaatatggcaatcctgagccaagccgtttctcaaccccagactggaaacggaaggtgcagagactcgacgggagctaccctaccgtagatcctctacgcgggtaaagggagagtccaatcctcaacacccaaggggtggtcgcgaaagcggcaggaggatgAAAATCCGTTGACCTTAAACAAGTCGTGAGGGTTCAAGTCCCTCCGCCCCCA	IC3
GCF_003574135.1	Cyanobacteriota	+	Leu (TAA) 34/35	Leu (TAA) 34/35	ID:GCF_021379005.1|tRNA:Leu(TAA)|Percent_identity:95.181|Alignment_length:83	2332472	2332777	223	GGGGGCGTGGCGGAATGGTAGACGCTACGGACTTaacaaagttgagccttgttagagaaatctatcaagtgaccgctctcaaactcagggaaacctaagtctgagatacagataaggcaatcctgagccaagcctcggacttttcgaggaaggtgcagagactcgacgggagctaccctaacaggtaaggctgagggtaaagagagagtccaattctcaaagcctgttttggcagtagcgaaagctataagagaatgAAAATCCGTTGACCGCAAGGTCGTGAGAGTTCAAGTCTCTCCGCCCCCA	IC3
GCF_008386235.1	Cyanobacteriota	-	Leu (TAA) 34/35	Leu (TAA) 34/35	ID:GCA_022701275.1|tRNA:Leu(TAA)|Percent_identity:93.023|Alignment_length:86	933464	933792	243	GGGGGCGTGGCGGAATGGTAGACGCTGCGGACTTaagcaattgagccttagtagagaaatctattaagtgaatgctctcaaattcagggaaacctacgtttgtccatagggcaaatagggcaatcctgagccaagccgtttcccatggatcattcctccagaaacggaaggtgcagagactcgacgggagctaccctaccgtagatcctctacgcgggtaaagggagagtccaatcctcaacacccaaggggtggtcgcgaaagcggcaggaggatgAAAATCCGTTGACCTTAAACAAGTCGTGAGGGTTCAAGTCCCTCCGCCCCCA	IC3
GCF_012295525.1	Cyanobacteriota	+	Leu (TAA) 34/35	Leu (TAA) 34/35	ID:GCA_020386575.1|tRNA:Leu(TAA)|Percent_identity:92.941|Alignment_length:85	4375253	4375566	229	GGGGGCGTGGCGGAATGGTAGACGCTACGGACTTagaaaactgagccttagtggagaaatccattaagtgaccgctctcaaattcagggaaacctaactctggcaacagacaaggcaatcctgagccaagccgagagatgtaagatgcttgaggaaggtgcagagactcgacgggagctaccctaacgttaagccgagggtaaagggagagtccaattctcaaaaccccctggcggggcagtagcgaaagctgcgggagaatgAAAATCCGTTGGCTGGTGACAGCCGTGAGGGTTCAAGTCCCTCCGCCCCCA	IC3
GCF_013343235.1	Cyanobacteriota	+	Leu (TAA) 34/35	Leu (TAA) 34/35	ID:GCF_000317635.1|tRNA:Leu(TAA)|Percent_identity:94.118|Alignment_length:85	1883310	1883685	291	GGGGGTGTGGCGGAATGGTAGACGCTACGGACTTagataactgagccttgaaggagaaatccctcaagtggaagctctcaaactcagggaaacctaaatctggtgacagacatggcaatcctgagccaagcccgaaaattttagatttgcgattttagatttgggattagttttcaatctaaaatccaaaacccaaaatcgagggaaggtgcagagacccgacgggagctaccctaacgttaagtcgagggtaaagggagagtccaattctcaaaacctaatttggctattgccatcaggtagcagtgaaagctgcgggaggatgAAAATCCGTTGACCGTAATAGGTCGTGTGGGTTCAAGTCCCTCCACCCCCA	IC3
GCF_016446395.1	Cyanobacteriota	-	Leu (TAA) 34/35	Leu (TAA) 34/35	ID:GCA_020386575.1|tRNA:Leu(TAA)|Percent_identity:94.118|Alignment_length:85	1753875	1754187	228	GGGGGCGTGGCGGAATGGTAGACGCTACGGACTTagaaaactgagccttaagggagaaatcctttaagtggatgctctcaaattcagggaaacctaaatctggtaacggatatggcaatcctgagccaagccgaaatctgctgtttctacagcccttcggaaggtgcagagactcgacgggagctaccctaacgtctagacgagggtaaagggagagtccgattctcaaagcagtagcagcggcgaaagtcgcaagagaatgAAAATCCGTTGGCTGGAGACAGCCGTGTGGGTTCAAGTCCCACCGCCCCCA	IC3
GCF_020885515.1	Cyanobacteriota	+	Leu (TAA) 34/35	Leu (TAA) 34/35	ID:GCF_021379005.1|tRNA:Leu(TAA)|Percent_identity:95.181|Alignment_length:83	395714	396030	234	GGGGGCGTGGCGGAATGGTAGACGCTACGGACTTaaataattgagccttgttagagagatttaacaagtgtaagttctcaaattcagggaatcctaaatcttttacatagattagacaaggtaatcctgagccaagcttggccttatagaaggttaagaaggtgcagagactcgacgggaactaccctacgcagaaatgataaagggtaaagagagagtccgattcttaaagtctaattagacgatagtgaaagctatgtaaagaatgAAAATCCGTTGACCGCAAGGTCGTGAGAGTTCAAGTCTCTCCGCCCCCA	IC3
GCF_022376295.1	Cyanobacteriota	+	Leu (TAA) 34/35	Leu (TAA) 34/35	ID:GCF_000317635.1|tRNA:Leu(TAA)|Percent_identity:94.118|Alignment_length:85	3603661	3603997	252	GGGGGTGTGGCGGAATGGTAGACGCTACGGACTTagaaaactgagccttgatcgagaaatctttcaagtggaagctctcaaattcagggaaacctaaatctgttcacagatatggcaatcctgagccaagccgaaacagtgctgagtgttaaaactcataactcatcggaaggtgcagagactcgacgggagctaccctaacgtaaagccgagggtaaagggagagtccaattctcaaagccgaaggttgttaaaacctggcagcagtgaaagctgcgggagaatgAAAATCCGTTGACCGTAATAGGTCGTGTGGGTTCAAGTCCCTCCACCCCCA	IC3
GCF_023650955.1	Cyanobacteriota	+	Leu (TAA) 34/35	Leu (TAA) 34/35	ID:GCA_022701275.1|tRNA:Leu(TAA)|Percent_identity:91.86|Alignment_length:86	1526023	1526345	237	GGGGGCGTGGCGGAATGGTAGACGCTGCGGACTTaagcaattgagccttagtagagaaatctattaagtgaacgctctcaaattcagggaaacctacgtttgtcgcaagacaaatatggcaatcctgagccaagccgtttctcaaccccaaactagaaacggaaggtgcagagactcgacgggagctaccctaccgtagatcttctacgcgggtaaagggagagtccaatcctcaacacctaagggtggtcgcgaaagcgacaggaggatgAAAATCCGCTGACCTTAAACAAGTCGTGAGGGTTCAAGTCCCTCCGCCCCCA	IC3
GCF_025999095.1	Cyanobacteriota	-	Leu (TAA) 34/35	Leu (TAA) 34/35	ID:GCA_022701275.1|tRNA:Leu(TAA)|Percent_identity:91.86|Alignment_length:86	407810	408137	242	GGGGGCGTGGCGGAATGGTAGACGCTGCGGACTTaagcaattgagccttagtagagaaatctattaagtgaaggctctcaaattcagggaaacctacgtttgcccatagcgcaaatatggcaatcctgagccaagccgtttcccaggagcatacctgcggaaacggaaggtgcagagactcgacgggagctaccctaccgtaggtcctctacgcgggtaaagggagagtccaatcctcaacacccaaggggtggtcgcgaaagcggcaggaggatgAAAATCCGCTGACCTTAAACAAGTCGTGAGGGTTCAAGTCCCTCCGCCCCCA	IC3
GCF_029919255.1	Cyanobacteriota	-	Leu (TAA) 34/35	Leu (TAA) 34/35	ID:GCF_021379005.1|tRNA:Leu(TAA)|Percent_identity:95.181|Alignment_length:83	2316533	2316839	224	GGGGGCGTGGCGGAATGGTAGACGCTACGGACTTaacaaagttgagccttgttagagaaatctatcaagtgaccgctctcaaactcagggaaacctaagtctggaatatagataaggcaatcctgagccaagcctcggaattttcgaggaaggtgcagagactcgacgggagctaccctaacaggtaaggctgagggtaaagagagagtccaattctcaaagccaaacttcggcagtagcgaaagctatgggagaatgAAAATCCGTTGACCGCAAGGTCGTGAGAGTTCAAGTCTCTCCGCCCCCA	IC3
GCF_947331815.1	Cyanobacteriota	+	Leu (TAA) 34/35	Leu (TAA) 34/35	ID:GCF_021379005.1|tRNA:Leu(TAA)|Percent_identity:95.181|Alignment_length:83	226010	226316	224	GGGGGCGTGGCGGAATGGTAGACGCTACGGACTTaagaaaattgagccttgttagagaaatctatcaagtggccgctctcaaattcagggaaacctaagtctaggatatagataaggcaatcctgagccaagcctcgaaacttttggggaaggtgcagagactcgacgggagctaccctaacacgtaaagctgagggtaaagagagagtccaattctcaaagccaaaattcggcagtagcgaaagctatgggagaatgAAAATCCGTTGACCGCAAGGTCGTGAGAGTTCAAGTCTCTCCGCCCCCA	IC3
GCF_017377395.1	Desulfobacterota	-	Arg (TCT) 34/35	Arg (TCT) 34/35	ID:GCF_000307105.1|tRNA:Arg(TCT)|Percent_identity:100.0|Alignment_length:74	6577758	6578085	254	GCGCCTGTAGCTCAGCTGGATAGAGCAACGGACTTcaacaaaaataggagcctttgtcgggaaacaggaaccggcaaagtggacagcactgtatcggtgaaaccttaacaggattatctctccccgcgggggatgattgatgatggcaataccgaggaaacttacaatacacagacttttctgtggtaaggatccgtagaggccatatgtgctgcacctgagatggtgaagatatggtccagaccacaaacaacccttccgggttggcagggaaatctgtagtggtaagCTAATCCGTAGGTCGCAGGTTCGAATCCTGCCAGGCGTA	IB3
GCF_017377395.1	Desulfobacterota	+	fMet (CAT) 33/34	Met (CAT) 33/34	ID:GCF_017301335.1|tRNA:fMet(CAT)|Percent_identity:100.0|Alignment_length:74	7825241	7825559	245	TGCGGGGTGGAGCAGTCTGGTAGCTCGTCGGGCTtaacttcacaagattaacagaagttgaatgttaatcgtgaaatgggctgtacatgaggaaacttgtgtgcgattacctatcaaattcggggaaccctttaatatggcaatcccgagccaagctttgacaaattgtcagagaaggtgtagagactaaacggtaggcacctaattcctatatggagatggtgaagagatagtccagaccacaaactttatttaggcagtgaaaactgtggtggtaagCATAACCCGAAGGTCGTTGGTTCGAATCCAGCCCCCGCTA	IC3
GCA_023213235.1	Elusimicrobiota	-	Phe (GAA) 31/32	Phe (GAA) 31/32	ID:GCF_000020145.1|tRNA:Phe(GAA)|Percent_identity:97.015|Alignment_length:67	798992	799309	246	GGCGAGGTAGCTCAGTGGTAGAGCACCGGTcaacaaatcggcccctcccgccggcgacggcgggaattgcattaggctatatcggtggaactcccacctgcgacgcaagtcgcagaggacaataccgagggaaggccccaaggaacgtaaaccttggggaacccgtaacgactacacgcctgaccgctctcgaagcggatgatatagtctggtcttcacggtaacgtgaagaggtcggaaggtcggccacgctccaagtggggcggtaacaaaacgCTGAAAAACCGGGTGTCGACAGTTCGATCCTGTCCCTCGCCA	IA3
GCA_951812745.1	Nitrospirota	-	Asn (GTT) 35/36	Asn (GTT) 35/36	ID:GCF_947241125.1|tRNA:Asn(GTT)|Percent_identity:98.551|Alignment_length:69	1753617	1753972	283	TCCTCGGTAGCTCAGTTGGTAGAGCGGTCGGCTGTaaagggaggcgtgtaggaaatgcacgccggcttgcagcttccacaggaaactgtggttgaaaaatcgggtgaattcagggaagccttccccgggttcggggcgaactcggaaagggaatcctgagcgaagcttgccgaagggtcttgggtaggcaagaacgtgcagagactagaggttgaggaacccaagccaataagacctcacaagcgcccgacacccttccctgattcgtcaggcgggtgatgagatagtccgagcccggtagaaataccgggaaactcgTAACCGATTGGTCGCAGGTTCGAGTCCTGCCCGGGGAG	IA1
GCA_958295805.1	Nitrospirota	+	Asn (GTT) 35/36	Asn (GTT) 35/36	ID:GCF_947241125.1|tRNA:Asn(GTT)|Percent_identity:97.101|Alignment_length:69	830389	830808	347	TCCTCGGTAGCTCAGTTGGTAGAGCGGTCGGCTGTaaggaaaggcgcatcatggcagcaaggagacggcacacgaatcgtcgagaatacgtgatctattgcgccgactgccatcggagattgacgccggattgcagcttccacgggaaaccgtggttgaaaaatcgggtgaattcagggaagccttccccgcgttcgtgacgaacgcggaaggggaatcctgagcgaagcttgccgaagggtcatgggtaggcaagaacgtgcagagactagaggttgaggaacccgaaccgataagacctcacaagcgcccgacaccctcacctgattcgtcagccgggtgatgagatagtccgagcccagtagaaatactggggaactcgTAACCGATTGGTCGCAG…	IA1
GCF_900169565.1	Nitrospirota	-	Asn (GTT) 35/36	Asn (GTT) 35/36	ID:GCF_011405515.1|tRNA:Asn(GTT)|Percent_identity:100.0|Alignment_length:73	1887795	1888115	248	TCCCCGGTAGCTCAGTTGGTAGAGCAGCCGGCTGTaaaacttgcagcttccacaggaaactgtggttgaaacatcgggtgaattcagggaagccgtctccgtgtagccggaacggtaatcctgagcgaagcctgccgaacggcactcagtaggcaggaacgtgcagagactagaggctgaggagccgacccaatatcgcctcacgagcgcccgacacccttccctgaaaacccaggtgggtgaagagatagtccaagccctttcgaaagatagggagtccttgTAACCGGCTGGTCGCAGGTTCGAGTCCTGCCCGGGGAG	IA1
GCA_951812745.1	Nitrospirota	+	fMet (CAT) 33/34	Ile2 (CAT) 33/34	ID:GCA_951813605.1|tRNA:fMet(CAT)|Percent_identity:98.649|Alignment_length:74	1750035	1750391	283	TGCGGGGTGGAGCAGTCTGGTAGCTCGTTGGGCTcaatgttgtggggagcgatccgctggttgcttgagagattgagcagcccctcctcacgatccatgggctgtgcagaaggaaacttctgtacgatcacctgtcaaattcggggaagccggtagcggggtaatcccgagccaagcttacagagccggcacgctcggtaagaaggtgtagagacttgatggcaggcatcctaacggcggcaaagccggtccgaggatgaagagaaagtccggaccacaaactggattcaccaggcagcgaaagctgtagtggtacgCATAACCCAAAGGTCGAGGGTTCAAATCCCTCCCCCGCAA	IC3
GCA_958295805.1	Nitrospirota	+	fMet (CAT) 33/34	Ile2 (CAT) 33/34	ID:GCA_951813605.1|tRNA:fMet(CAT)|Percent_identity:98.649|Alignment_length:74	283214	283562	275	TGCGGGGTGGAGCAGTCTGGTAGCTCGTTGGGCTcaataccgtaggagacaatatccgctgattgccggagagatgcgcaatgaatcctacggtgggctgtacaggaggaaacttctgtacgatcacctgtcaaattcggggaaaccggtagcggggtaatcccgagccaagctctgatggacgaatcagagaaggtgtagagacttgacggcagggtccctaacggcggcgatgagccggtccgcgggaaaagagaaagtccagaccacaaactggttcatccaggcagcgaaagctgtagtggcatgCATAACCCAAAGGTCGAGGGTTCAAATCCCTCCCCCGCAA	IC3
GCF_004102945.1	Omnitrophota	-	fMet (CAT) 33/34	Ile2 (CAT) 33/34	ID:GCA_023038255.1|tRNA:fMet(CAT)|Percent_identity:91.892|Alignment_length:74	1596579	1596904	252	CGCGGGGTGGAGCAGCCTGGTAGCTCGCAAGGCTcaacaatgggtcccacggccggtaacggccgatggaaaacctgtcaaattcggtgaagccctcggctttaagccagggtaataccgagccaagctcccattgattcgttttgcattcgtaaaagcgaatcaaaacggtgggagaaggtgtagagactagttggcaggaatcctcttaaaatgaggattaagggatagtccggactacaaagccggaatagtgccggtggcagcgaaagctgtagtagtaaagCATAACCTTGAGGCCGTCCGTTCAAATCGGACCCCCGCAA	IC3
GCA_000503835.1	Patescibacteria	-	Asn (GTT) 35/36	Asn (GTT) 35/36	ID:GCF_949769255.1|tRNA:Asn(GTT)|Percent_identity:92.424|Alignment_length:66	756825	757465	569	TCCCCTGTAGCTCAATGGTAGAGCGTCCGACTGTacgttgacaaccgttatgaaagttatataaatatcttgtgacgaaggaaacccgaaggtactcagacagaccccgctatctcagtctcgctgtctctaagagaagacgaaaactgaaaatgctggcagtcgagtaccttggaaataaatgcaacctttgtggttataacaaatgctttgcggcattagagtttcaccataaagatgggcagaaaaaagacttcgggctcgccagtcgcggactaacgagaagttgggaaacaattaaaagagagcttgaaaaatgtgttttagtctgttcgaactgtcacaaggaaattcataacggagtagtgcagcttccgccggaaacgacggttgaaaaat…	IA1
[truncated: 248 more rows]

## Sheet: Table 6
Information on homing endonucleases encoded within intron-containing tRNAs
[truncated: 16 more rows]

## Sheet: Table 7
Group I introns predicted by Infernal (E-value < 1E-4) from bacterial genomes
[truncated: 847 more rows]

[truncated: 3 more sheets: Table 8, Table 9, Table 10]
